# Supplementary material for: Constrain as an advantage: selective metal-templated synthesis of sterically hindered phthalocyanine photosensitizers and their application for light-triggered release from liposomes
Source: RSC Adv. 2026 Jul 2;16(34):33332–46. doi: 10.1039/d6ra03003c (PMC13326660; doi:10.1039/d6ra03003c)
Supplement: RA-016-D6RA03003C-s002 [file RA-016-D6RA03003C-s002.cif]

# Supplementary Information (SI) for RSC Advances.
# This journal is © The Royal Society of Chemistry 2026

####################################################################### 
# 
# This file contains crystal structure data downloaded from the 
# Cambridge Structural Database (CSD) hosted by the Cambridge 
# Crystallographic Data Centre (CCDC).
# 
# Full information about CCDC data access policies and citation 
# guidelines are available at http://www.ccdc.cam.ac.uk/access/V1 
# 
# Audit and citation data items may have been added by the CCDC. 
# Please retain this information to preserve the provenance of 
# this file and to allow appropriate attribution of the data. 
# 
#######################################################################

data_AAP120
_database_code_depnum_ccdc_archive 'CCDC 2540123'
loop_
_audit_author_name
_audit_author_address
'Carola Schulzke'
;Universitaet Greifswald
Germany
;
_audit_update_record             
;
2026-06-24 deposited with the CCDC.	2026-06-25 downloaded from the CCDC.
;

_audit_creation_method           SHELXL-2019/3
_shelx_SHELXL_version_number     2019/3
_chemical_name_systematic        ?
_chemical_name_common            ?
_chemical_melting_point          ?
_chemical_formula_moiety         'C88 H98 N8, 2(C H Cl3) [+ 3.5(C H Cl3)]'
_chemical_formula_sum            'C90 H100 Cl6 N8'
_chemical_formula_weight         1506.47

loop_
_atom_type_symbol
_atom_type_description
_atom_type_scat_dispersion_real
_atom_type_scat_dispersion_imag
_atom_type_scat_source
C C 0.0181 0.0091 'International Tables Vol C Tables 4.2.6.8 and 6.1.1.4'
H H 0.0000 0.0000 'International Tables Vol C Tables 4.2.6.8 and 6.1.1.4'
Cl Cl 0.3639 0.7018 'International Tables Vol C Tables 4.2.6.8 and 6.1.1.4'
N N 0.0311 0.0180 'International Tables Vol C Tables 4.2.6.8 and 6.1.1.4'

_space_group_crystal_system      triclinic
_space_group_IT_number           2
_space_group_name_H-M_alt        'P -1'
_space_group_name_Hall           '-P 1'

_shelx_space_group_comment       
;
The symmetry employed for this shelxl refinement is uniquely defined
by the following loop, which should always be used as a source of
symmetry information in preference to the above space-group names.
They are only intended as comments.
;

loop_
_space_group_symop_operation_xyz
'x, y, z'
'-x, -y, -z'

_cell_length_a                   9.13460(10)
_cell_length_b                   16.5089(3)
_cell_length_c                   17.1896(3)
_cell_angle_alpha                74.833(2)
_cell_angle_beta                 85.7740(10)
_cell_angle_gamma                82.3370(10)
_cell_volume                     2477.55(7)
_cell_formula_units_Z            1
_cell_measurement_temperature    121(2)
_cell_measurement_reflns_used    27987
_cell_measurement_theta_min      4.8760
_cell_measurement_theta_max      79.7060

_exptl_crystal_description       block

loop_
_exptl_crystal_face_index_h
_exptl_crystal_face_index_k
_exptl_crystal_face_index_l
_exptl_crystal_face_perp_dist
_exptl_crystal_face_index_x
_exptl_crystal_face_index_y
_exptl_crystal_face_index_z

6.000000 0.000000 0.000000 0.122063 0.325641 0.138048 0.959316
-6.000000 0.000000 0.000000 0.153435 -0.325641 -0.138048 -0.959316
0.000000 10.000000 0.000000 0.073920 -0.886628 -0.332171 0.227689
0.000000 -10.000000 0.000000 0.036072 0.886628 0.332171 -0.227689
0.000000 -2.000000 -11.000000 0.056916 -0.393049 0.905504 0.073014
0.000000 2.000000 11.000000 0.123354 0.393049 -0.905504 -0.073014

_exptl_crystal_colour            blue
_exptl_crystal_density_meas      ?
_exptl_crystal_density_method    ?
_exptl_crystal_density_diffrn    1.010
_exptl_crystal_F_000             798
_exptl_transmission_factor_min   ?
_exptl_transmission_factor_max   ?
_exptl_crystal_size_max          0.294
_exptl_crystal_size_mid          0.167
_exptl_crystal_size_min          0.167
_exptl_absorpt_coefficient_mu    1.896
_shelx_estimated_absorpt_T_min   0.606
_shelx_estimated_absorpt_T_max   0.742
_exptl_absorpt_correction_type   gaussian
_exptl_absorpt_correction_T_min  0.356
_exptl_absorpt_correction_T_max  1.000
_exptl_absorpt_process_details   'face indexed'
_exptl_absorpt_special_details   
;
CrysAlisPro 1.171.44.85 (Rigaku Oxford Diffraction, 2024)
Numerical absorption correction based on gaussian integration over
a multifaceted crystal model
Empirical absorption correction using spherical harmonics,
implemented in SCALE3 ABSPACK scaling algorithm.
;

_diffrn_ambient_temperature      121(2)
_diffrn_radiation_wavelength     1.54184
_diffrn_radiation_type           CuK\a
_diffrn_source                   'micro-focus sealed X-ray tube'
_diffrn_measurement_device_type  
'XtaLAB Synergy, Single source at home/near, HyPix'
_diffrn_measurement_method       '\w scans'
_diffrn_detector_area_resol_mean 10.0000
_diffrn_reflns_number            49447
_diffrn_reflns_av_unetI/netI     0.0351
_diffrn_reflns_av_R_equivalents  0.0404
_diffrn_reflns_limit_h_min       -9
_diffrn_reflns_limit_h_max       11
_diffrn_reflns_limit_k_min       -20
_diffrn_reflns_limit_k_max       21
_diffrn_reflns_limit_l_min       -21
_diffrn_reflns_limit_l_max       21
_diffrn_reflns_theta_min         3.334
_diffrn_reflns_theta_max         80.070
_diffrn_reflns_theta_full        0.770
_diffrn_measured_fraction_theta_max 0.976
_diffrn_measured_fraction_theta_full 
'not auto-added; from hkl statistics: 0.976'
_diffrn_reflns_Laue_measured_fraction_max 0.976
_diffrn_reflns_Laue_measured_fraction_full 0.976
_diffrn_reflns_point_group_measured_fraction_max 0.976
_diffrn_reflns_point_group_measured_fraction_full 0.976
_reflns_number_total             10561
_reflns_number_gt                9531
_reflns_threshold_expression     'I > 2\s(I)'
_reflns_Friedel_coverage         0.000
_reflns_Friedel_fraction_max     .
_reflns_Friedel_fraction_full    .

_reflns_special_details          
;
 Reflections were merged by SHELXL according to the crystal
 class for the calculation of statistics and refinement.
 
 Structure factors included contributions from the .fab file.
 
 _reflns_Friedel_fraction is defined as the number of unique
 Friedel pairs measured divided by the number that would be
 possible theoretically, ignoring centric projections and
 systematic absences.
;

_computing_data_collection       
'CrysAlisPro system (CCD 42.93a 64-bit (release 05-06-2023))'
_computing_cell_refinement       'CrysAlisPro 1.171.43.112a (Rigaku OD, 2024)'
_computing_data_reduction        'CrysAlisPro 1.171.43.112a (Rigaku OD, 2024)'
_computing_structure_solution    'SHELXT 2018/3 (Sheldrick, 2015)'
_computing_structure_refinement  'SHELXL-2019/2 (Sheldrick, 2015)'
_computing_molecular_graphics    'XP Version 5.1 by Bruker AXS 1998'
_computing_publication_material  'CIFTAB (Sheldrick, 2015)'

_refine_special_details          ?
_refine_ls_structure_factor_coef Fsqd
_refine_ls_matrix_type           full
_refine_ls_weighting_scheme      calc
_refine_ls_weighting_details     
'w=1/[\s^2^(Fo^2^)+(0.0792P)^2^+1.5155P] where P=(Fo^2^+2Fc^2^)/3'
_atom_sites_solution_primary     dual
_atom_sites_solution_secondary   ?difmap
_atom_sites_solution_hydrogens   mixed
_refine_ls_hydrogen_treatment    mixed
_refine_ls_extinction_method     none
_refine_ls_extinction_coef       .
_refine_ls_number_reflns         10561
_refine_ls_number_parameters     556
_refine_ls_number_restraints     246
_refine_ls_R_factor_all          0.0607
_refine_ls_R_factor_gt           0.0569
_refine_ls_wR_factor_ref         0.1626
_refine_ls_wR_factor_gt          0.1593
_refine_ls_goodness_of_fit_ref   1.053
_refine_ls_restrained_S_all      1.058
_refine_ls_shift/su_max          0.000
_refine_ls_shift/su_mean         0.000

loop_
_atom_site_label
_atom_site_type_symbol
_atom_site_fract_x
_atom_site_fract_y
_atom_site_fract_z
_atom_site_U_iso_or_equiv
_atom_site_adp_type
_atom_site_occupancy
_atom_site_site_symmetry_order
_atom_site_calc_flag
_atom_site_refinement_flags_posn
_atom_site_refinement_flags_adp
_atom_site_refinement_flags_occupancy
_atom_site_disorder_assembly
_atom_site_disorder_group
N1 N 0.88865(16) 0.49595(8) 0.40854(9) 0.0251(3) Uani 1 1 d . . . . .
H1 H 0.920(8) 0.493(4) 0.451(5) 0.030 Uiso 0.33(4) 1 d . U P A 1
N2 N 0.91519(15) 0.34424(8) 0.42418(8) 0.0239(3) Uani 1 1 d . . . . .
N3 N 1.04206(16) 0.37388(9) 0.53044(8) 0.0250(3) Uani 1 1 d . . . . .
H3 H 1.028(4) 0.423(2) 0.520(2) 0.030 Uiso 0.67(4) 1 d . U P A 2
N4 N 1.18522(15) 0.35492(8) 0.64868(8) 0.0235(3) Uani 1 1 d . . . . .
C1 C 0.86863(18) 0.42426(10) 0.38738(10) 0.0240(3) Uani 1 1 d . . . . .
C2 C 0.78475(18) 0.44574(10) 0.31434(10) 0.0235(3) Uani 1 1 d . . . . .
C3 C 0.7396(2) 0.39548(10) 0.26937(11) 0.0296(3) Uani 1 1 d . . . . .
H3A H 0.759969 0.335636 0.285111 0.036 Uiso 1 1 calc R U . . .
C4 C 0.6634(2) 0.43677(12) 0.20029(12) 0.0386(4) Uani 1 1 d . . . . .
H4 H 0.632010 0.404608 0.167501 0.046 Uiso 1 1 calc R U . . .
C5 C 0.6320(2) 0.52483(12) 0.17821(12) 0.0362(4) Uani 1 1 d . . . . .
H5 H 0.579298 0.550923 0.130707 0.043 Uiso 1 1 calc R U . . .
C6 C 0.67547(18) 0.57569(10) 0.22363(10) 0.0254(3) Uani 1 1 d . . . . .
C7 C 0.75421(17) 0.53374(10) 0.29234(9) 0.0228(3) Uani 1 1 d . . . . .
C8 C 0.63844(18) 0.66929(10) 0.20053(9) 0.0241(3) Uani 1 1 d . . . . .
C9 C 0.73418(18) 0.72071(10) 0.14977(10) 0.0261(3) Uani 1 1 d . . . . .
H9 H 0.821946 0.695634 0.127998 0.031 Uiso 1 1 calc R U . . .
C10 C 0.70266(19) 0.80838(10) 0.13063(10) 0.0259(3) Uani 1 1 d . . . . .
C11 C 0.57219(19) 0.84273(10) 0.16335(10) 0.0274(3) Uani 1 1 d . . . . .
H11 H 0.548724 0.902433 0.149936 0.033 Uiso 1 1 calc R U . . .
C12 C 0.47482(19) 0.79327(11) 0.21485(11) 0.0301(3) Uani 1 1 d . . . . .
C13 C 0.50982(19) 0.70574(11) 0.23256(11) 0.0295(3) Uani 1 1 d . . . . .
H13 H 0.444835 0.670455 0.267032 0.035 Uiso 1 1 calc R U . . .
C14 C 0.8063(2) 0.86750(11) 0.07633(11) 0.0323(4) Uani 1 1 d . . . . .
C15 C 0.9497(2) 0.81876(14) 0.05318(14) 0.0442(5) Uani 1 1 d . . . . .
H15A H 1.014170 0.858608 0.020149 0.066 Uiso 1 1 calc R U . . .
H15B H 0.927161 0.780017 0.022375 0.066 Uiso 1 1 calc R U . . .
H15C H 0.999844 0.786384 0.102161 0.066 Uiso 1 1 calc R U . . .
C16 C 0.8458(3) 0.93047(13) 0.12096(13) 0.0420(4) Uani 1 1 d . . . . .
H16A H 0.915564 0.966421 0.087244 0.063 Uiso 1 1 calc R U . . .
H16B H 0.891247 0.899425 0.171777 0.063 Uiso 1 1 calc R U . . .
H16C H 0.755902 0.965744 0.132331 0.063 Uiso 1 1 calc R U . . .
C17 C 0.7284(3) 0.91684(14) -0.00088(12) 0.0442(5) Uani 1 1 d . . . . .
H17A H 0.637148 0.949334 0.013232 0.066 Uiso 1 1 calc R U . . .
H17B H 0.704482 0.877218 -0.030366 0.066 Uiso 1 1 calc R U . . .
H17C H 0.793768 0.955503 -0.034860 0.066 Uiso 1 1 calc R U . . .
C18 C 0.3355(2) 0.83525(13) 0.25099(14) 0.0424(5) Uani 1 1 d . U . . .
C19 C 0.3786(12) 0.8799(8) 0.3054(6) 0.080(3) Uani 0.545(12) 1 d . U P B 1
H19A H 0.440171 0.840859 0.346702 0.120 Uiso 0.545(12) 1 calc R U P B 1
H19B H 0.290057 0.903845 0.331214 0.120 Uiso 0.545(12) 1 calc R U P B 1
H19C H 0.434777 0.925632 0.275237 0.120 Uiso 0.545(12) 1 calc R U P B 1
C20 C 0.2533(7) 0.9023(4) 0.1769(4) 0.0482(13) Uani 0.545(12) 1 d . U P B 1
H20A H 0.318639 0.944936 0.150768 0.072 Uiso 0.545(12) 1 calc R U P B 1
H20B H 0.162263 0.929916 0.197165 0.072 Uiso 0.545(12) 1 calc R U P B 1
H20C H 0.229114 0.872833 0.137780 0.072 Uiso 0.545(12) 1 calc R U P B 1
C21 C 0.2241(9) 0.7732(4) 0.2852(8) 0.093(3) Uani 0.545(12) 1 d . U P B 1
H21A H 0.190703 0.752698 0.241621 0.139 Uiso 0.545(12) 1 calc R U P B 1
H21B H 0.139135 0.801434 0.309958 0.139 Uiso 0.545(12) 1 calc R U P B 1
H21C H 0.270460 0.725271 0.325945 0.139 Uiso 0.545(12) 1 calc R U P B 1
C19' C 0.3704(12) 0.9108(5) 0.2840(8) 0.059(2) Uani 0.455(12) 1 d . U P B 2
H19D H 0.449565 0.890920 0.322424 0.089 Uiso 0.455(12) 1 calc R U P B 2
H19E H 0.281449 0.932540 0.311073 0.089 Uiso 0.455(12) 1 calc R U P B 2
H19F H 0.402042 0.955956 0.238960 0.089 Uiso 0.455(12) 1 calc R U P B 2
C20' C 0.2207(10) 0.8610(9) 0.1967(6) 0.075(3) Uani 0.455(12) 1 d . U P B 2
H20D H 0.255868 0.898554 0.146628 0.113 Uiso 0.455(12) 1 calc R U P B 2
H20E H 0.137155 0.891153 0.220664 0.113 Uiso 0.455(12) 1 calc R U P B 2
H20F H 0.188947 0.811272 0.184735 0.113 Uiso 0.455(12) 1 calc R U P B 2
C21' C 0.2839(10) 0.7723(4) 0.3341(6) 0.061(2) Uani 0.455(12) 1 d . U P B 2
H21D H 0.366133 0.755752 0.370724 0.091 Uiso 0.455(12) 1 calc R U P B 2
H21E H 0.254060 0.721814 0.322753 0.091 Uiso 0.455(12) 1 calc R U P B 2
H21F H 0.200168 0.801064 0.359287 0.091 Uiso 0.455(12) 1 calc R U P B 2
C22 C 0.99371(17) 0.32198(9) 0.48949(9) 0.0226(3) Uani 1 1 d . . . . .
C23 C 1.04564(16) 0.23509(9) 0.53131(9) 0.0201(3) Uani 1 1 d . . . . .
C24 C 1.12608(16) 0.23924(9) 0.59641(9) 0.0205(3) Uani 1 1 d . . . . .
C25 C 1.12156(17) 0.32779(9) 0.59502(9) 0.0225(3) Uani 1 1 d . . . . .
C26 C 1.19149(17) 0.16667(10) 0.64934(9) 0.0223(3) Uani 1 1 d . . . . .
H26 H 1.246426 0.169720 0.693109 0.027 Uiso 1 1 calc R U . . .
C27 C 1.17289(18) 0.08977(10) 0.63533(10) 0.0249(3) Uani 1 1 d . . . . .
H27 H 1.216009 0.039031 0.670372 0.030 Uiso 1 1 calc R U . . .
C28 C 1.09179(17) 0.08497(9) 0.57057(10) 0.0239(3) Uani 1 1 d . . . . .
H28 H 1.081363 0.031063 0.563045 0.029 Uiso 1 1 calc R U . . .
C29 C 1.02612(16) 0.15748(9) 0.51697(9) 0.0206(3) Uani 1 1 d . . . . .
C30 C 0.93923(17) 0.15389(9) 0.44802(9) 0.0213(3) Uani 1 1 d . . . . .
C31 C 0.78573(18) 0.15542(10) 0.45704(10) 0.0235(3) Uani 1 1 d . . . . .
H31 H 0.738111 0.154550 0.508237 0.028 Uiso 1 1 calc R U . . .
C32 C 0.70183(17) 0.15819(10) 0.39181(10) 0.0242(3) Uani 1 1 d . . . . .
C33 C 0.77595(18) 0.15799(10) 0.31781(10) 0.0247(3) Uani 1 1 d . . . . .
H33 H 0.719805 0.159140 0.273083 0.030 Uiso 1 1 calc R U . . .
C34 C 0.92944(18) 0.15618(10) 0.30693(10) 0.0243(3) Uani 1 1 d . . . . .
C35 C 1.00999(17) 0.15364(10) 0.37351(10) 0.0234(3) Uani 1 1 d . . . . .
H35 H 1.114557 0.151719 0.367963 0.028 Uiso 1 1 calc R U . . .
C36 C 0.53238(18) 0.16131(11) 0.39876(11) 0.0291(3) Uani 1 1 d . . . . .
C37 C 0.4623(2) 0.23911(13) 0.33748(14) 0.0415(4) Uani 1 1 d . . . . .
H37A H 0.495863 0.235751 0.282805 0.062 Uiso 1 1 calc R U . . .
H37B H 0.491811 0.290265 0.347592 0.062 Uiso 1 1 calc R U . . .
H37C H 0.354423 0.241150 0.342779 0.062 Uiso 1 1 calc R U . . .
C38 C 0.4895(2) 0.08071(13) 0.38175(14) 0.0398(4) Uani 1 1 d . . . . .
H38A H 0.539304 0.030899 0.418955 0.060 Uiso 1 1 calc R U . . .
H38B H 0.519592 0.079678 0.326071 0.060 Uiso 1 1 calc R U . . .
H38C H 0.382171 0.080233 0.389383 0.060 Uiso 1 1 calc R U . . .
C39 C 0.4703(2) 0.16581(15) 0.48274(13) 0.0412(4) Uani 1 1 d . . . . .
H39A H 0.362574 0.166644 0.484795 0.062 Uiso 1 1 calc R U . . .
H39B H 0.495012 0.217359 0.494240 0.062 Uiso 1 1 calc R U . . .
H39C H 0.513328 0.116321 0.523029 0.062 Uiso 1 1 calc R U . . .
C40 C 1.0032(2) 0.15934(12) 0.22322(10) 0.0305(3) Uani 1 1 d . . . . .
C41 C 0.9488(4) 0.24364(15) 0.16452(14) 0.0586(7) Uani 1 1 d . . . . .
H41A H 0.996318 0.246070 0.111070 0.088 Uiso 1 1 calc R U . . .
H41B H 0.974108 0.290465 0.184152 0.088 Uiso 1 1 calc R U . . .
H41C H 0.841357 0.248206 0.160849 0.088 Uiso 1 1 calc R U . . .
C42 C 0.9600(2) 0.08757(14) 0.19186(13) 0.0415(4) Uani 1 1 d . . . . .
H42A H 1.007723 0.089619 0.138537 0.062 Uiso 1 1 calc R U . . .
H42B H 0.852402 0.093941 0.187737 0.062 Uiso 1 1 calc R U . . .
H42C H 0.992085 0.033188 0.229222 0.062 Uiso 1 1 calc R U . . .
C43 C 1.1715(3) 0.1510(2) 0.22343(15) 0.0603(7) Uani 1 1 d . . . . .
H43A H 1.207963 0.097800 0.261316 0.090 Uiso 1 1 calc R U . . .
H43B H 1.201948 0.198504 0.239999 0.090 Uiso 1 1 calc R U . . .
H43C H 1.212870 0.151270 0.169117 0.090 Uiso 1 1 calc R U . . .
C44 C 1.17892(17) 0.43638(10) 0.64697(9) 0.0233(3) Uani 1 1 d . . . . .
C45 C 0.5414(15) 0.2469(7) 0.9955(10) 0.063(3) Uani 0.468(16) 1 d D U P C 1
H45 H 0.500615 0.239272 0.945763 0.076 Uiso 0.468(16) 1 calc R U P C 1
Cl1 Cl 0.6777(7) 0.3138(4) 0.9719(6) 0.113(2) Uani 0.468(16) 1 d D U P C 1
Cl2 Cl 0.4069(7) 0.2932(4) 1.0516(3) 0.0800(11) Uani 0.468(16) 1 d D U P C 1
Cl3 Cl 0.6138(13) 0.1503(4) 1.0575(8) 0.144(2) Uani 0.468(16) 1 d D U P C 1
C45' C 0.5566(12) 0.2442(6) 1.0001(8) 0.052(2) Uani 0.532(16) 1 d D U P C 3
H45' H 0.495926 0.240844 0.955200 0.062 Uiso 0.532(16) 1 calc R U P C 3
Cl1' Cl 0.6872(4) 0.31347(17) 0.9573(4) 0.0689(9) Uani 0.532(16) 1 d D U P C 3
Cl2' Cl 0.4348(10) 0.2775(6) 1.0712(7) 0.127(2) Uani 0.532(16) 1 d D U P C 3
Cl3' Cl 0.6445(4) 0.1423(2) 1.0400(2) 0.0636(10) Uani 0.532(16) 1 d D U P C 3

loop_
_atom_site_aniso_label
_atom_site_aniso_U_11
_atom_site_aniso_U_22
_atom_site_aniso_U_33
_atom_site_aniso_U_23
_atom_site_aniso_U_13
_atom_site_aniso_U_12
N1 0.0300(7) 0.0165(6) 0.0287(7) -0.0040(5) -0.0089(6) -0.0013(5)
N2 0.0277(7) 0.0172(6) 0.0266(6) -0.0040(5) -0.0064(5) -0.0021(5)
N3 0.0306(7) 0.0163(6) 0.0280(7) -0.0041(5) -0.0097(5) -0.0007(5)
N4 0.0265(7) 0.0187(6) 0.0254(6) -0.0049(5) -0.0060(5) -0.0012(5)
C1 0.0260(8) 0.0196(7) 0.0268(7) -0.0053(6) -0.0064(6) -0.0022(6)
C2 0.0253(7) 0.0197(7) 0.0259(7) -0.0051(6) -0.0058(6) -0.0021(6)
C3 0.0367(9) 0.0192(7) 0.0340(9) -0.0072(6) -0.0114(7) -0.0012(6)
C4 0.0521(11) 0.0276(9) 0.0407(10) -0.0133(7) -0.0218(9) -0.0008(8)
C5 0.0461(10) 0.0285(9) 0.0349(9) -0.0076(7) -0.0199(8) 0.0010(7)
C6 0.0267(8) 0.0222(7) 0.0264(8) -0.0050(6) -0.0068(6) 0.0003(6)
C7 0.0231(7) 0.0202(7) 0.0254(7) -0.0053(6) -0.0040(6) -0.0029(5)
C8 0.0264(8) 0.0224(7) 0.0223(7) -0.0040(6) -0.0078(6) 0.0010(6)
C9 0.0256(8) 0.0260(8) 0.0264(7) -0.0072(6) -0.0038(6) 0.0000(6)
C10 0.0292(8) 0.0253(8) 0.0229(7) -0.0052(6) -0.0026(6) -0.0029(6)
C11 0.0305(8) 0.0208(7) 0.0277(8) -0.0023(6) -0.0046(6) 0.0020(6)
C12 0.0269(8) 0.0269(8) 0.0319(8) -0.0035(6) 0.0001(6) 0.0035(6)
C13 0.0274(8) 0.0262(8) 0.0306(8) -0.0010(6) -0.0003(6) -0.0011(6)
C14 0.0364(9) 0.0281(8) 0.0310(8) -0.0054(7) 0.0040(7) -0.0064(7)
C15 0.0403(11) 0.0429(11) 0.0481(11) -0.0112(9) 0.0141(9) -0.0097(9)
C16 0.0460(11) 0.0380(10) 0.0452(11) -0.0129(8) 0.0067(9) -0.0161(8)
C17 0.0555(13) 0.0401(11) 0.0313(9) 0.0022(8) 0.0018(8) -0.0097(9)
C18 0.0305(9) 0.0363(10) 0.0533(12) -0.0071(9) 0.0079(8) 0.0068(8)
C19 0.063(4) 0.124(7) 0.059(4) -0.055(5) -0.015(3) 0.041(5)
C20 0.034(2) 0.050(3) 0.052(3) -0.007(2) -0.0047(18) 0.013(2)
C21 0.051(3) 0.056(3) 0.134(7) 0.017(4) 0.053(4) 0.012(2)
C19' 0.048(4) 0.049(4) 0.088(7) -0.039(4) 0.023(4) -0.007(4)
C20' 0.042(4) 0.112(8) 0.073(5) -0.047(5) -0.018(3) 0.038(5)
C21' 0.058(4) 0.048(3) 0.069(4) -0.016(3) 0.035(3) 0.001(3)
C22 0.0256(7) 0.0159(6) 0.0258(7) -0.0043(6) -0.0047(6) -0.0013(5)
C23 0.0198(7) 0.0166(7) 0.0228(7) -0.0030(5) -0.0017(5) -0.0013(5)
C24 0.0202(7) 0.0175(7) 0.0234(7) -0.0048(5) -0.0009(5) -0.0015(5)
C25 0.0247(7) 0.0172(7) 0.0252(7) -0.0039(5) -0.0044(6) -0.0017(5)
C26 0.0226(7) 0.0197(7) 0.0232(7) -0.0033(5) -0.0027(5) -0.0005(5)
C27 0.0272(8) 0.0170(7) 0.0278(8) -0.0016(6) -0.0039(6) 0.0007(6)
C28 0.0258(7) 0.0165(7) 0.0291(8) -0.0053(6) -0.0015(6) -0.0025(5)
C29 0.0184(7) 0.0188(7) 0.0241(7) -0.0048(5) 0.0003(5) -0.0028(5)
C30 0.0229(7) 0.0154(6) 0.0263(7) -0.0052(5) -0.0024(6) -0.0035(5)
C31 0.0237(7) 0.0207(7) 0.0261(7) -0.0059(6) 0.0005(6) -0.0038(5)
C32 0.0213(7) 0.0206(7) 0.0310(8) -0.0066(6) -0.0019(6) -0.0036(5)
C33 0.0268(8) 0.0208(7) 0.0278(8) -0.0064(6) -0.0052(6) -0.0043(6)
C34 0.0265(8) 0.0215(7) 0.0264(7) -0.0078(6) -0.0001(6) -0.0046(6)
C35 0.0210(7) 0.0219(7) 0.0285(8) -0.0079(6) -0.0002(6) -0.0045(5)
C36 0.0205(8) 0.0283(8) 0.0383(9) -0.0070(7) -0.0039(6) -0.0035(6)
C37 0.0268(9) 0.0363(10) 0.0559(12) -0.0022(9) -0.0087(8) 0.0007(7)
C38 0.0260(9) 0.0358(10) 0.0608(13) -0.0149(9) -0.0039(8) -0.0091(7)
C39 0.0224(8) 0.0557(12) 0.0482(11) -0.0178(9) 0.0036(7) -0.0075(8)
C40 0.0326(9) 0.0335(9) 0.0278(8) -0.0107(7) 0.0025(6) -0.0080(7)
C41 0.095(2) 0.0395(11) 0.0356(11) -0.0057(9) 0.0145(12) -0.0041(12)
C42 0.0472(11) 0.0450(11) 0.0387(10) -0.0206(9) 0.0033(8) -0.0103(9)
C43 0.0392(12) 0.110(2) 0.0436(12) -0.0387(14) 0.0125(9) -0.0223(13)
C44 0.0243(7) 0.0195(7) 0.0258(7) -0.0046(6) -0.0049(6) -0.0013(5)
C45 0.057(5) 0.055(5) 0.074(6) -0.008(4) -0.023(5) 0.004(4)
Cl1 0.061(2) 0.169(5) 0.088(3) 0.015(2) -0.0126(16) -0.035(2)
Cl2 0.0806(19) 0.0935(19) 0.0641(17) -0.0203(14) 0.0106(12) -0.0116(13)
Cl3 0.121(4) 0.077(2) 0.223(6) 0.002(3) -0.115(4) 0.006(2)
C45' 0.038(3) 0.065(4) 0.055(4) -0.017(3) -0.021(3) -0.002(3)
Cl1' 0.0426(11) 0.0602(15) 0.0866(19) 0.0125(9) -0.0081(9) -0.0046(8)
Cl2' 0.106(3) 0.131(4) 0.169(5) -0.093(4) 0.062(3) -0.034(3)
Cl3' 0.0522(11) 0.0529(11) 0.0784(17) -0.0027(7) -0.0205(11) 0.0011(7)

_geom_special_details            
;
 All esds (except the esd in the dihedral angle between two l.s. planes)
 are estimated using the full covariance matrix.  The cell esds are taken
 into account individually in the estimation of esds in distances, angles
 and torsion angles; correlations between esds in cell parameters are only
 used when they are defined by crystal symmetry.  An approximate (isotropic)
 treatment of cell esds is used for estimating esds involving l.s. planes.
;

loop_
_geom_bond_atom_site_label_1
_geom_bond_atom_site_label_2
_geom_bond_distance
_geom_bond_site_symmetry_2
_geom_bond_publ_flag
N1 C1 1.363(2) . ?
N1 C44 1.373(2) 2_766 ?
N2 C22 1.320(2) . ?
N2 C1 1.334(2) . ?
N3 C25 1.367(2) . ?
N3 C22 1.374(2) . ?
N4 C25 1.324(2) . ?
N4 C44 1.331(2) . ?
C1 C2 1.458(2) . ?
C2 C3 1.389(2) . ?
C2 C7 1.397(2) . ?
C3 C4 1.390(2) . ?
C4 C5 1.398(3) . ?
C5 C6 1.396(2) . ?
C6 C7 1.399(2) . ?
C6 C8 1.490(2) . ?
C7 C44 1.466(2) 2_766 ?
C8 C13 1.391(2) . ?
C8 C9 1.394(2) . ?
C9 C10 1.393(2) . ?
C10 C11 1.395(2) . ?
C10 C14 1.536(2) . ?
C11 C12 1.393(2) . ?
C12 C13 1.394(2) . ?
C12 C18 1.536(2) . ?
C14 C15 1.527(3) . ?
C14 C17 1.533(3) . ?
C14 C16 1.536(3) . ?
C18 C20' 1.404(8) . ?
C18 C19 1.437(10) . ?
C18 C21 1.519(7) . ?
C18 C19' 1.575(9) . ?
C18 C20 1.610(6) . ?
C18 C21' 1.611(7) . ?
C22 C23 1.459(2) . ?
C23 C29 1.402(2) . ?
C23 C24 1.404(2) . ?
C24 C26 1.392(2) . ?
C24 C25 1.451(2) . ?
C26 C27 1.386(2) . ?
C27 C28 1.406(2) . ?
C28 C29 1.398(2) . ?
C29 C30 1.492(2) . ?
C30 C35 1.392(2) . ?
C30 C31 1.397(2) . ?
C31 C32 1.392(2) . ?
C32 C33 1.397(2) . ?
C32 C36 1.539(2) . ?
C33 C34 1.398(2) . ?
C34 C35 1.394(2) . ?
C34 C40 1.534(2) . ?
C36 C39 1.528(3) . ?
C36 C37 1.530(3) . ?
C36 C38 1.539(2) . ?
C40 C43 1.526(3) . ?
C40 C42 1.530(3) . ?
C40 C41 1.535(3) . ?
C45 Cl2 1.728(12) . ?
C45 Cl1 1.730(12) . ?
C45 Cl3 1.746(12) . ?
C45' Cl2' 1.738(9) . ?
C45' Cl3' 1.749(9) . ?
C45' Cl1' 1.751(9) . ?

loop_
_geom_angle_atom_site_label_1
_geom_angle_atom_site_label_2
_geom_angle_atom_site_label_3
_geom_angle
_geom_angle_site_symmetry_1
_geom_angle_site_symmetry_3
_geom_angle_publ_flag
C1 N1 C44 107.84(14) . 2_766 ?
C22 N2 C1 123.56(14) . . ?
C25 N3 C22 110.93(13) . . ?
C25 N4 C44 122.94(14) . . ?
N2 C1 N1 128.44(15) . . ?
N2 C1 C2 121.49(14) . . ?
N1 C1 C2 110.06(13) . . ?
C3 C2 C7 122.11(15) . . ?
C3 C2 C1 131.43(15) . . ?
C7 C2 C1 106.45(13) . . ?
C2 C3 C4 116.95(15) . . ?
C3 C4 C5 121.15(16) . . ?
C6 C5 C4 122.22(16) . . ?
C5 C6 C7 116.26(15) . . ?
C5 C6 C8 121.75(14) . . ?
C7 C6 C8 121.99(14) . . ?
C2 C7 C6 121.30(14) . . ?
C2 C7 C44 105.90(13) . 2_766 ?
C6 C7 C44 132.80(14) . 2_766 ?
C13 C8 C9 119.80(15) . . ?
C13 C8 C6 119.49(15) . . ?
C9 C8 C6 120.66(15) . . ?
C10 C9 C8 120.78(15) . . ?
C9 C10 C11 117.87(15) . . ?
C9 C10 C14 122.58(15) . . ?
C11 C10 C14 119.54(15) . . ?
C12 C11 C10 122.83(15) . . ?
C11 C12 C13 117.70(15) . . ?
C11 C12 C18 120.19(16) . . ?
C13 C12 C18 122.10(16) . . ?
C8 C13 C12 121.00(16) . . ?
C15 C14 C17 108.77(17) . . ?
C15 C14 C16 108.18(17) . . ?
C17 C14 C16 108.86(17) . . ?
C15 C14 C10 111.82(15) . . ?
C17 C14 C10 109.59(16) . . ?
C16 C14 C10 109.56(15) . . ?
C19 C18 C21 115.9(7) . . ?
C20' C18 C12 112.3(4) . . ?
C19 C18 C12 109.1(4) . . ?
C21 C18 C12 111.8(3) . . ?
C20' C18 C19' 111.1(6) . . ?
C12 C18 C19' 111.7(4) . . ?
C19 C18 C20 108.9(5) . . ?
C21 C18 C20 104.0(5) . . ?
C12 C18 C20 106.6(3) . . ?
C20' C18 C21' 111.5(6) . . ?
C12 C18 C21' 109.7(3) . . ?
C19' C18 C21' 99.8(5) . . ?
N2 C22 N3 127.75(14) . . ?
N2 C22 C23 124.86(14) . . ?
N3 C22 C23 107.39(13) . . ?
C29 C23 C24 121.52(13) . . ?
C29 C23 C22 131.76(14) . . ?
C24 C23 C22 106.72(13) . . ?
C26 C24 C23 121.69(14) . . ?
C26 C24 C25 130.91(14) . . ?
C23 C24 C25 107.39(13) . . ?
N4 C25 N3 128.75(14) . . ?
N4 C25 C24 123.69(14) . . ?
N3 C25 C24 107.56(13) . . ?
C27 C26 C24 117.04(14) . . ?
C26 C27 C28 121.67(14) . . ?
C29 C28 C27 121.71(14) . . ?
C28 C29 C23 116.37(14) . . ?
C28 C29 C30 122.62(13) . . ?
C23 C29 C30 121.00(13) . . ?
C35 C30 C31 119.96(14) . . ?
C35 C30 C29 120.05(14) . . ?
C31 C30 C29 119.91(14) . . ?
C32 C31 C30 120.69(15) . . ?
C31 C32 C33 118.02(14) . . ?
C31 C32 C36 122.40(15) . . ?
C33 C32 C36 119.58(15) . . ?
C32 C33 C34 122.65(15) . . ?
C35 C34 C33 117.80(15) . . ?
C35 C34 C40 122.25(15) . . ?
C33 C34 C40 119.93(15) . . ?
C30 C35 C34 120.88(14) . . ?
C39 C36 C37 108.06(16) . . ?
C39 C36 C32 112.17(14) . . ?
C37 C36 C32 109.91(14) . . ?
C39 C36 C38 108.32(16) . . ?
C37 C36 C38 109.63(16) . . ?
C32 C36 C38 108.71(14) . . ?
C43 C40 C42 108.08(18) . . ?
C43 C40 C34 112.91(16) . . ?
C42 C40 C34 109.72(14) . . ?
C43 C40 C41 108.5(2) . . ?
C42 C40 C41 108.31(18) . . ?
C34 C40 C41 109.24(15) . . ?
N4 C44 N1 127.31(14) . 2_766 ?
N4 C44 C7 122.94(14) . 2_766 ?
N1 C44 C7 109.75(13) 2_766 2_766 ?
Cl2 C45 Cl1 105.6(8) . . ?
Cl2 C45 Cl3 107.6(9) . . ?
Cl1 C45 Cl3 108.9(9) . . ?
Cl2' C45' Cl3' 111.1(7) . . ?
Cl2' C45' Cl1' 114.3(7) . . ?
Cl3' C45' Cl1' 110.4(6) . . ?

loop_
_geom_torsion_atom_site_label_1
_geom_torsion_atom_site_label_2
_geom_torsion_atom_site_label_3
_geom_torsion_atom_site_label_4
_geom_torsion
_geom_torsion_site_symmetry_1
_geom_torsion_site_symmetry_2
_geom_torsion_site_symmetry_3
_geom_torsion_site_symmetry_4
_geom_torsion_publ_flag
C22 N2 C1 N1 -1.1(3) . . . . ?
C22 N2 C1 C2 178.70(15) . . . . ?
C44 N1 C1 N2 -179.87(17) 2_766 . . . ?
C44 N1 C1 C2 0.34(19) 2_766 . . . ?
N2 C1 C2 C3 -1.1(3) . . . . ?
N1 C1 C2 C3 178.74(18) . . . . ?
N2 C1 C2 C7 179.93(15) . . . . ?
N1 C1 C2 C7 -0.26(19) . . . . ?
C7 C2 C3 C4 0.7(3) . . . . ?
C1 C2 C3 C4 -178.17(19) . . . . ?
C2 C3 C4 C5 -1.0(3) . . . . ?
C3 C4 C5 C6 0.2(3) . . . . ?
C4 C5 C6 C7 0.8(3) . . . . ?
C4 C5 C6 C8 -178.59(19) . . . . ?
C3 C2 C7 C6 0.3(3) . . . . ?
C1 C2 C7 C6 179.43(15) . . . . ?
C3 C2 C7 C44 -179.03(16) . . . 2_766 ?
C1 C2 C7 C44 0.08(18) . . . 2_766 ?
C5 C6 C7 C2 -1.0(3) . . . . ?
C8 C6 C7 C2 178.32(15) . . . . ?
C5 C6 C7 C44 178.13(18) . . . 2_766 ?
C8 C6 C7 C44 -2.5(3) . . . 2_766 ?
C5 C6 C8 C13 92.3(2) . . . . ?
C7 C6 C8 C13 -87.0(2) . . . . ?
C5 C6 C8 C9 -90.2(2) . . . . ?
C7 C6 C8 C9 90.5(2) . . . . ?
C13 C8 C9 C10 0.0(2) . . . . ?
C6 C8 C9 C10 -177.46(15) . . . . ?
C8 C9 C10 C11 -0.5(2) . . . . ?
C8 C9 C10 C14 178.80(15) . . . . ?
C9 C10 C11 C12 1.1(3) . . . . ?
C14 C10 C11 C12 -178.19(16) . . . . ?
C10 C11 C12 C13 -1.2(3) . . . . ?
C10 C11 C12 C18 178.00(17) . . . . ?
C9 C8 C13 C12 -0.1(3) . . . . ?
C6 C8 C13 C12 177.36(16) . . . . ?
C11 C12 C13 C8 0.7(3) . . . . ?
C18 C12 C13 C8 -178.49(18) . . . . ?
C9 C10 C14 C15 -4.8(2) . . . . ?
C11 C10 C14 C15 174.40(17) . . . . ?
C9 C10 C14 C17 115.86(19) . . . . ?
C11 C10 C14 C17 -64.9(2) . . . . ?
C9 C10 C14 C16 -124.77(18) . . . . ?
C11 C10 C14 C16 54.5(2) . . . . ?
C11 C12 C18 C20' 80.4(8) . . . . ?
C13 C12 C18 C20' -100.4(8) . . . . ?
C11 C12 C18 C19 -66.6(6) . . . . ?
C13 C12 C18 C19 112.6(6) . . . . ?
C11 C12 C18 C21 163.9(6) . . . . ?
C13 C12 C18 C21 -16.9(7) . . . . ?
C11 C12 C18 C19' -45.3(5) . . . . ?
C13 C12 C18 C19' 133.9(5) . . . . ?
C11 C12 C18 C20 50.8(4) . . . . ?
C13 C12 C18 C20 -130.0(3) . . . . ?
C11 C12 C18 C21' -155.0(4) . . . . ?
C13 C12 C18 C21' 24.1(5) . . . . ?
C1 N2 C22 N3 -0.6(3) . . . . ?
C1 N2 C22 C23 179.70(15) . . . . ?
C25 N3 C22 N2 -179.48(16) . . . . ?
C25 N3 C22 C23 0.30(18) . . . . ?
N2 C22 C23 C29 -1.7(3) . . . . ?
N3 C22 C23 C29 178.51(16) . . . . ?
N2 C22 C23 C24 179.12(15) . . . . ?
N3 C22 C23 C24 -0.67(17) . . . . ?
C29 C23 C24 C26 0.6(2) . . . . ?
C22 C23 C24 C26 179.93(14) . . . . ?
C29 C23 C24 C25 -178.52(14) . . . . ?
C22 C23 C24 C25 0.77(17) . . . . ?
C44 N4 C25 N3 0.5(3) . . . . ?
C44 N4 C25 C24 -179.38(15) . . . . ?
C22 N3 C25 N4 -179.69(16) . . . . ?
C22 N3 C25 C24 0.18(19) . . . . ?
C26 C24 C25 N4 0.2(3) . . . . ?
C23 C24 C25 N4 179.27(15) . . . . ?
C26 C24 C25 N3 -179.66(16) . . . . ?
C23 C24 C25 N3 -0.61(18) . . . . ?
C23 C24 C26 C27 -0.4(2) . . . . ?
C25 C24 C26 C27 178.48(16) . . . . ?
C24 C26 C27 C28 0.1(2) . . . . ?
C26 C27 C28 C29 0.1(3) . . . . ?
C27 C28 C29 C23 0.0(2) . . . . ?
C27 C28 C29 C30 -179.80(14) . . . . ?
C24 C23 C29 C28 -0.4(2) . . . . ?
C22 C23 C29 C28 -179.50(16) . . . . ?
C24 C23 C29 C30 179.43(14) . . . . ?
C22 C23 C29 C30 0.3(3) . . . . ?
C28 C29 C30 C35 -89.12(19) . . . . ?
C23 C29 C30 C35 91.05(18) . . . . ?
C28 C29 C30 C31 94.36(19) . . . . ?
C23 C29 C30 C31 -85.47(19) . . . . ?
C35 C30 C31 C32 -1.1(2) . . . . ?
C29 C30 C31 C32 175.40(14) . . . . ?
C30 C31 C32 C33 1.0(2) . . . . ?
C30 C31 C32 C36 -179.06(14) . . . . ?
C31 C32 C33 C34 -0.8(2) . . . . ?
C36 C32 C33 C34 179.28(15) . . . . ?
C32 C33 C34 C35 0.6(2) . . . . ?
C32 C33 C34 C40 -177.77(15) . . . . ?
C31 C30 C35 C34 1.0(2) . . . . ?
C29 C30 C35 C34 -175.55(14) . . . . ?
C33 C34 C35 C30 -0.7(2) . . . . ?
C40 C34 C35 C30 177.66(14) . . . . ?
C31 C32 C36 C39 3.1(2) . . . . ?
C33 C32 C36 C39 -176.97(16) . . . . ?
C31 C32 C36 C37 123.36(18) . . . . ?
C33 C32 C36 C37 -56.7(2) . . . . ?
C31 C32 C36 C38 -116.65(18) . . . . ?
C33 C32 C36 C38 63.3(2) . . . . ?
C35 C34 C40 C43 5.4(3) . . . . ?
C33 C34 C40 C43 -176.24(19) . . . . ?
C35 C34 C40 C42 126.05(18) . . . . ?
C33 C34 C40 C42 -55.6(2) . . . . ?
C35 C34 C40 C41 -115.4(2) . . . . ?
C33 C34 C40 C41 63.0(2) . . . . ?
C25 N4 C44 N1 -1.3(3) . . . 2_766 ?
C25 N4 C44 C7 178.22(15) . . . 2_766 ?

loop_
_geom_hbond_atom_site_label_D
_geom_hbond_atom_site_label_H
_geom_hbond_atom_site_label_A
_geom_hbond_distance_DH
_geom_hbond_distance_HA
_geom_hbond_distance_DA
_geom_hbond_angle_DHA
_geom_hbond_site_symmetry_A
_geom_hbond_publ_flag
N1 H1^a N3 0.79(8) 2.28(7) 2.808(2) 125(6) . yes
N1 H1^a N3 0.79(8) 2.38(7) 2.786(2) 113(6) 2_766 yes
N3 H3^b N1 0.78(4) 2.34(3) 2.808(2) 119(3) . yes
N3 H3^b N1 0.78(4) 2.27(3) 2.786(2) 125(3) 2_766 yes

_refine_diff_density_max         0.395
_refine_diff_density_min         -0.336
_refine_diff_density_rms         0.057

_shelx_res_file                  
;
TITL AAP120 in P-1
    shelx.res
    created by SHELXL-2019/3 at 10:03:43 on 15-Jan-2026
CELL  1.54184   9.1346  16.5089  17.1896   74.833   85.774   82.337
ZERR     1.00   0.0001   0.0003   0.0003    0.002    0.001    0.001
LATT   1
SFAC  C    H    CL   N
UNIT  90 100 6 8
MERG   2
ABIN
SIMU 0.020 0.040 2.700 C18 > C21' C45 > Cl3'
DELU 0.008 0.008 C18 > C21' C45 > Cl3'
EQIV $1 2-X,1-Y,1-Z
HTAB N1 N3
HTAB N1 N3_$1
HTAB N3 N1
HTAB N3 N1_$1
FMAP   2
PLAN  -5
SIZE     0.167   0.167   0.294
ACTA     1.54
BOND
CONF
LIST   4
L.S.  24
TEMP  -152.00
WGHT    0.079200    1.515500
FVAR       3.52785   0.54510   0.32621   0.46804
MOLE  1
N1    4    0.888654    0.495948    0.408535    11.00000    0.02996    0.01645 =
         0.02865   -0.00403   -0.00887   -0.00130
PART  1
H1    2    0.919742    0.492533    0.451278    31.00000   -1.20000
PART  0
N2    4    0.915192    0.344236    0.424177    11.00000    0.02769    0.01725 =
         0.02662   -0.00399   -0.00645   -0.00214
N3    4    1.042060    0.373882    0.530436    11.00000    0.03063    0.01633 =
         0.02801   -0.00409   -0.00973   -0.00070
PART  2
H3    2    1.027996    0.423021    0.520193   -31.00000   -1.20000
PART  0
N4    4    1.185217    0.354921    0.648680    11.00000    0.02647    0.01867 =
         0.02544   -0.00486   -0.00599   -0.00124
C1    1    0.868633    0.424262    0.387377    11.00000    0.02603    0.01959 =
         0.02680   -0.00525   -0.00642   -0.00224
C2    1    0.784754    0.445736    0.314337    11.00000    0.02528    0.01969 =
         0.02585   -0.00509   -0.00575   -0.00212
C3    1    0.739632    0.395485    0.269369    11.00000    0.03674    0.01920 =
         0.03401   -0.00717   -0.01136   -0.00118
AFIX  43
H3A   2    0.759969    0.335636    0.285111    11.00000   -1.20000
AFIX   0
C4    1    0.663366    0.436767    0.200289    11.00000    0.05209    0.02761 =
         0.04067   -0.01333   -0.02176   -0.00081
AFIX  43
H4    2    0.632010    0.404608    0.167501    11.00000   -1.20000
AFIX   0
C5    1    0.631983    0.524825    0.178208    11.00000    0.04614    0.02846 =
         0.03491   -0.00756   -0.01987    0.00101
AFIX  43
H5    2    0.579298    0.550923    0.130707    11.00000   -1.20000
AFIX   0
C6    1    0.675474    0.575691    0.223626    11.00000    0.02673    0.02225 =
         0.02640   -0.00496   -0.00682    0.00034
C7    1    0.754208    0.533743    0.292337    11.00000    0.02311    0.02016 =
         0.02538   -0.00525   -0.00404   -0.00295
C8    1    0.638443    0.669291    0.200530    11.00000    0.02642    0.02241 =
         0.02235   -0.00403   -0.00782    0.00102
C9    1    0.734182    0.720706    0.149774    11.00000    0.02560    0.02599 =
         0.02644   -0.00717   -0.00382    0.00001
AFIX  43
H9    2    0.821946    0.695634    0.127998    11.00000   -1.20000
AFIX   0
C10   1    0.702661    0.808377    0.130629    11.00000    0.02917    0.02526 =
         0.02295   -0.00520   -0.00262   -0.00290
C11   1    0.572189    0.842733    0.163350    11.00000    0.03052    0.02084 =
         0.02768   -0.00233   -0.00456    0.00197
AFIX  43
H11   2    0.548724    0.902433    0.149936    11.00000   -1.20000
AFIX   0
C12   1    0.474823    0.793266    0.214850    11.00000    0.02694    0.02694 =
         0.03190   -0.00345    0.00009    0.00353
C13   1    0.509816    0.705740    0.232564    11.00000    0.02740    0.02615 =
         0.03058   -0.00100   -0.00030   -0.00106
AFIX  43
H13   2    0.444835    0.670455    0.267032    11.00000   -1.20000
AFIX   0
C14   1    0.806269    0.867504    0.076330    11.00000    0.03645    0.02806 =
         0.03095   -0.00535    0.00397   -0.00636
C15   1    0.949709    0.818762    0.053180    11.00000    0.04032    0.04293 =
         0.04807   -0.01119    0.01408   -0.00973
AFIX 137
H15A  2    1.014170    0.858608    0.020149    11.00000   -1.50000
H15B  2    0.927161    0.780017    0.022375    11.00000   -1.50000
H15C  2    0.999844    0.786384    0.102161    11.00000   -1.50000
AFIX   0
C16   1    0.845823    0.930468    0.120956    11.00000    0.04598    0.03800 =
         0.04522   -0.01293    0.00666   -0.01614
AFIX 137
H16A  2    0.915564    0.966421    0.087244    11.00000   -1.50000
H16B  2    0.891247    0.899425    0.171777    11.00000   -1.50000
H16C  2    0.755902    0.965744    0.132331    11.00000   -1.50000
AFIX   0
C17   1    0.728395    0.916838   -0.000878    11.00000    0.05552    0.04009 =
         0.03126    0.00217    0.00178   -0.00968
AFIX 137
H17A  2    0.637148    0.949334    0.013232    11.00000   -1.50000
H17B  2    0.704482    0.877218   -0.030366    11.00000   -1.50000
H17C  2    0.793768    0.955503   -0.034860    11.00000   -1.50000
AFIX   0
C18   1    0.335535    0.835245    0.250994    11.00000    0.03053    0.03632 =
         0.05330   -0.00714    0.00790    0.00680
PART  1
C19   1    0.378555    0.879949    0.305358    21.00000    0.06292    0.12372 =
         0.05876   -0.05534   -0.01458    0.04135
AFIX 137
H19A  2    0.440171    0.840859    0.346702    21.00000   -1.50000
H19B  2    0.290057    0.903845    0.331214    21.00000   -1.50000
H19C  2    0.434777    0.925632    0.275237    21.00000   -1.50000
AFIX   0
C20   1    0.253350    0.902290    0.176933    21.00000    0.03433    0.04967 =
         0.05247   -0.00668   -0.00474    0.01291
AFIX 137
H20A  2    0.318639    0.944936    0.150768    21.00000   -1.50000
H20B  2    0.162263    0.929916    0.197165    21.00000   -1.50000
H20C  2    0.229114    0.872833    0.137780    21.00000   -1.50000
AFIX   0
C21   1    0.224069    0.773153    0.285161    21.00000    0.05072    0.05586 =
         0.13357    0.01741    0.05301    0.01203
AFIX 137
H21A  2    0.190703    0.752698    0.241621    21.00000   -1.50000
H21B  2    0.139135    0.801434    0.309958    21.00000   -1.50000
H21C  2    0.270460    0.725271    0.325945    21.00000   -1.50000
PART  2
AFIX   0
C19'  1    0.370447    0.910805    0.283980   -21.00000    0.04825    0.04941 =
         0.08822   -0.03911    0.02256   -0.00729
AFIX 137
H19D  2    0.449565    0.890920    0.322424   -21.00000   -1.50000
H19E  2    0.281449    0.932540    0.311073   -21.00000   -1.50000
H19F  2    0.402042    0.955956    0.238960   -21.00000   -1.50000
AFIX   0
C20'  1    0.220707    0.861000    0.196653   -21.00000    0.04212    0.11243 =
         0.07330   -0.04655   -0.01797    0.03828
AFIX 137
H20D  2    0.255868    0.898554    0.146628   -21.00000   -1.50000
H20E  2    0.137155    0.891153    0.220664   -21.00000   -1.50000
H20F  2    0.188947    0.811272    0.184735   -21.00000   -1.50000
AFIX   0
C21'  1    0.283918    0.772303    0.334078   -21.00000    0.05800    0.04791 =
         0.06917   -0.01577    0.03457    0.00084
AFIX 137
H21D  2    0.366133    0.755752    0.370724   -21.00000   -1.50000
H21E  2    0.254060    0.721814    0.322753   -21.00000   -1.50000
H21F  2    0.200168    0.801064    0.359287   -21.00000   -1.50000
PART  0
AFIX   0
C22   1    0.993705    0.321979    0.489493    11.00000    0.02559    0.01588 =
         0.02585   -0.00430   -0.00470   -0.00127
C23   1    1.045637    0.235087    0.531311    11.00000    0.01978    0.01659 =
         0.02278   -0.00298   -0.00169   -0.00131
C24   1    1.126079    0.239241    0.596415    11.00000    0.02020    0.01752 =
         0.02340   -0.00480   -0.00090   -0.00150
C25   1    1.121564    0.327788    0.595022    11.00000    0.02468    0.01725 =
         0.02516   -0.00388   -0.00439   -0.00174
C26   1    1.191491    0.166671    0.649343    11.00000    0.02256    0.01972 =
         0.02320   -0.00326   -0.00271   -0.00054
AFIX  43
H26   2    1.246426    0.169720    0.693109    11.00000   -1.20000
AFIX   0
C27   1    1.172886    0.089768    0.635334    11.00000    0.02720    0.01703 =
         0.02775   -0.00156   -0.00385    0.00067
AFIX  43
H27   2    1.216009    0.039031    0.670372    11.00000   -1.20000
AFIX   0
C28   1    1.091790    0.084972    0.570568    11.00000    0.02578    0.01651 =
         0.02913   -0.00526   -0.00147   -0.00248
AFIX  43
H28   2    1.081363    0.031063    0.563045    11.00000   -1.20000
AFIX   0
C29   1    1.026124    0.157478    0.516970    11.00000    0.01840    0.01884 =
         0.02412   -0.00481    0.00032   -0.00279
C30   1    0.939233    0.153886    0.448019    11.00000    0.02288    0.01538 =
         0.02628   -0.00522   -0.00236   -0.00350
C31   1    0.785733    0.155415    0.457043    11.00000    0.02366    0.02065 =
         0.02614   -0.00590    0.00050   -0.00376
AFIX  43
H31   2    0.738111    0.154550    0.508237    11.00000   -1.20000
AFIX   0
C32   1    0.701826    0.158193    0.391806    11.00000    0.02135    0.02064 =
         0.03101   -0.00660   -0.00187   -0.00360
C33   1    0.775947    0.157994    0.317815    11.00000    0.02680    0.02076 =
         0.02778   -0.00638   -0.00518   -0.00425
AFIX  43
H33   2    0.719805    0.159140    0.273083    11.00000   -1.20000
AFIX   0
C34   1    0.929438    0.156178    0.306926    11.00000    0.02649    0.02146 =
         0.02640   -0.00781   -0.00012   -0.00459
C35   1    1.009993    0.153641    0.373512    11.00000    0.02097    0.02192 =
         0.02849   -0.00795   -0.00021   -0.00446
AFIX  43
H35   2    1.114557    0.151719    0.367963    11.00000   -1.20000
AFIX   0
C36   1    0.532381    0.161306    0.398756    11.00000    0.02051    0.02830 =
         0.03835   -0.00697   -0.00387   -0.00354
C37   1    0.462323    0.239111    0.337475    11.00000    0.02684    0.03629 =
         0.05589   -0.00222   -0.00873    0.00072
AFIX 137
H37A  2    0.495863    0.235751    0.282805    11.00000   -1.50000
H37B  2    0.491811    0.290265    0.347592    11.00000   -1.50000
H37C  2    0.354423    0.241150    0.342779    11.00000   -1.50000
AFIX   0
C38   1    0.489464    0.080708    0.381746    11.00000    0.02603    0.03580 =
         0.06083   -0.01487   -0.00386   -0.00913
AFIX 137
H38A  2    0.539304    0.030899    0.418955    11.00000   -1.50000
H38B  2    0.519592    0.079678    0.326071    11.00000   -1.50000
H38C  2    0.382171    0.080233    0.389383    11.00000   -1.50000
AFIX   0
C39   1    0.470251    0.165812    0.482738    11.00000    0.02238    0.05572 =
         0.04822   -0.01776    0.00358   -0.00747
AFIX 137
H39A  2    0.362574    0.166644    0.484795    11.00000   -1.50000
H39B  2    0.495012    0.217359    0.494240    11.00000   -1.50000
H39C  2    0.513328    0.116321    0.523029    11.00000   -1.50000
AFIX   0
C40   1    1.003221    0.159336    0.223219    11.00000    0.03257    0.03348 =
         0.02777   -0.01071    0.00248   -0.00796
C41   1    0.948834    0.243641    0.164515    11.00000    0.09471    0.03954 =
         0.03564   -0.00575    0.01449   -0.00408
AFIX 137
H41A  2    0.996318    0.246070    0.111070    11.00000   -1.50000
H41B  2    0.974108    0.290465    0.184152    11.00000   -1.50000
H41C  2    0.841357    0.248206    0.160849    11.00000   -1.50000
AFIX   0
C42   1    0.959971    0.087573    0.191861    11.00000    0.04716    0.04499 =
         0.03867   -0.02062    0.00332   -0.01030
AFIX 137
H42A  2    1.007723    0.089619    0.138537    11.00000   -1.50000
H42B  2    0.852402    0.093941    0.187737    11.00000   -1.50000
H42C  2    0.992085    0.033188    0.229222    11.00000   -1.50000
AFIX   0
C43   1    1.171550    0.150981    0.223432    11.00000    0.03919    0.11041 =
         0.04362   -0.03873    0.01252   -0.02227
AFIX 137
H43A  2    1.207963    0.097800    0.261316    11.00000   -1.50000
H43B  2    1.201948    0.198504    0.239999    11.00000   -1.50000
H43C  2    1.212870    0.151270    0.169117    11.00000   -1.50000
AFIX   0
C44   1    1.178922    0.436384    0.646973    11.00000    0.02432    0.01954 =
         0.02576   -0.00463   -0.00494   -0.00134
MOLE  2
PART  1
SAME C45' > Cl3'
C45   1    0.541364    0.246877    0.995475    41.00000    0.05651    0.05500 =
         0.07415   -0.00813   -0.02302    0.00364
AFIX  13
H45   2    0.500615    0.239272    0.945763    41.00000   -1.20000
AFIX   0
CL1   3    0.677667    0.313771    0.971941    41.00000    0.06144    0.16911 =
         0.08849    0.01467   -0.01257   -0.03519
CL2   3    0.406873    0.293208    1.051597    41.00000    0.08060    0.09351 =
         0.06414   -0.02029    0.01056   -0.01162
CL3   3    0.613775    0.150337    1.057507    41.00000    0.12140    0.07666 =
         0.22342    0.00206   -0.11451    0.00628
PART  3
C45'  1    0.556641    0.244170    1.000112   -41.00000    0.03751    0.06494 =
         0.05484   -0.01651   -0.02060   -0.00228
AFIX  13
H45'  2    0.495926    0.240844    0.955200   -41.00000   -1.20000
AFIX   0
CL1'  3    0.687230    0.313474    0.957315   -41.00000    0.04258    0.06016 =
         0.08658    0.01250   -0.00806   -0.00461
CL2'  3    0.434846    0.277455    1.071204   -41.00000    0.10583    0.13107 =
         0.16860   -0.09252    0.06164   -0.03384
CL3'  3    0.644496    0.142346    1.039975   -41.00000    0.05215    0.05294 =
         0.07843   -0.00273   -0.02053    0.00107
HKLF    4


REM  AAP120 in P-1
REM wR2 = 0.1626, GooF = S = 1.053, Restrained GooF = 1.058 for all data
REM R1 = 0.0569 for 9531 Fo > 4sig(Fo) and 0.0607 for all 10561 data
REM 556 parameters refined using 246 restraints

END

WGHT      0.0792      1.5156

REM Highest difference peak  0.395,  deepest hole -0.336,  1-sigma level  0.057
Q1    1   1.0700  0.2474  0.1997  11.00000  0.05    0.39
Q2    1   1.1278  0.0826  0.2375  11.00000  0.05    0.38
Q3    1   0.9026  0.1569  0.1672  11.00000  0.05    0.37
Q4    1   1.0134  0.2733  0.5061  11.00000  0.05    0.37
Q5    1   1.0594  0.1230  0.5427  11.00000  0.05    0.36
;
_shelx_res_checksum              53882

_shelx_fab_file                  
;
    0    0    2      4.86      0.00
    0    0    3     -9.41      0.00
    0    0    4     53.82      0.00
    0    0    5     23.29      0.00
    0    0    6      0.96      0.00
    0    0    7    -36.53      0.00
    0    0    8     21.17      0.00
    0    0    9      3.17      0.00
    0    0   10      1.75      0.00
    0    0   11     -0.13      0.00
    0    0   12      1.33      0.00
    0    0   13      2.32      0.00
    0    0   14      1.46      0.00
    0    0   15      1.65      0.00
    0    0   16      0.23      0.00
    0    0   17     -0.49      0.00
    0    0   18     -0.06      0.00
    0    0   19     -1.60      0.00
    0    0   20      0.01      0.00
    0    0   21      0.16      0.00
    0   -1   20      0.05      0.00
    0   -1   19      1.15      0.00
    0   -1   18      0.53      0.00
    0   -1   17      0.26      0.00
    0   -1   16      0.02      0.00
    0   -1   15     -3.64      0.00
    0   -1   14     -0.54      0.00
    0   -1   13     -2.45      0.00
    0   -1   12      2.78      0.00
    0   -1   11     -6.74      0.00
    0   -1   10     -1.13      0.00
    0   -1    9     -3.28      0.00
    0   -1    8     -9.84      0.00
    0   -1    7     22.35      0.00
    0   -1    6     -2.02      0.00
    0   -1    5    -25.20      0.00
    0   -1    4    -29.61      0.00
    0   -1    3     -2.74      0.00
    0   -1    2     -6.49      0.00
    0   -1    1     -1.16      0.00
    0    1    1     -2.28      0.00
    0    1    2     -6.84      0.00
    0    1    3     10.47      0.00
    0    1    4    -55.86      0.00
    0    1    5    -16.25      0.00
    0    1    6      1.35      0.00
    0    1    7     44.55      0.00
    0    1    8    -26.76      0.00
    0    1    9     -1.14      0.00
    0    1   10     -1.74      0.00
    0    1   11      5.73      0.00
    0    1   12     -4.73      0.00
    0    1   13     -1.59      0.00
    0    1   14     -2.03      0.00
    0    1   15      0.05      0.00
    0    1   16     -0.42      0.00
    0    1   17      0.94      0.00
    0    1   18     -0.40      0.00
    0    1   19      1.83      0.00
    0    1   20     -0.04      0.00
    0    1   21      0.36      0.00
    0   -2   20     -0.13      0.00
    0   -2   19     -0.88      0.00
    0   -2   18     -0.72      0.00
    0   -2   17     -0.06      0.00
    0   -2   16     -0.22      0.00
    0   -2   15      4.66      0.00
    0   -2   14     -0.79      0.00
    0   -2   13      2.49      0.00
    0   -2   12     -5.62      0.00
    0   -2   11     12.66      0.00
    0   -2   10     -0.38      0.00
    0   -2    9      1.03      0.00
    0   -2    8     -3.07      0.00
    0   -2    7     -6.86      0.00
    0   -2    6      2.67      0.00
    0   -2    5     23.32      0.00
    0   -2    4     -6.54      0.00
    0   -2    3     17.65      0.00
    0   -2    2      9.17      0.00
    0   -2    1      4.41      0.00
    0    2    0    131.04      0.00
    0    2    1      5.67      0.00
    0    2    2      9.32      0.00
    0    2    3     -1.81      0.00
    0    2    4     34.74      0.00
    0    2    5      7.96      0.00
    0    2    6     -3.26      0.00
    0    2    7    -43.40      0.00
    0    2    8     23.21      0.00
    0    2    9     -2.67      0.00
    0    2   10      0.79      0.00
    0    2   11     -7.92      0.00
    0    2   12      7.04      0.00
    0    2   13      0.84      0.00
    0    2   14      1.93      0.00
    0    2   15     -1.35      0.00
    0    2   16      0.48      0.00
    0    2   17     -1.07      0.00
    0    2   18      0.85      0.00
    0    2   19     -1.95      0.00
    0    2   20     -0.04      0.00
    0    2   21     -0.88      0.00
    0   -3   20      0.03      0.00
    0   -3   19      0.78      0.00
    0   -3   18      0.86      0.00
    0   -3   17      0.26      0.00
    0   -3   16     -0.19      0.00
    0   -3   15     -4.93      0.00
    0   -3   14      1.97      0.00
    0   -3   13     -1.68      0.00
    0   -3   12      6.76      0.00
    0   -3   11    -15.91      0.00
    0   -3   10      1.77      0.00
    0   -3    9      2.08      0.00
    0   -3    8     12.50      0.00
    0   -3    7     -4.80      0.00
    0   -3    6     -1.64      0.00
    0   -3    5    -18.05      0.00
    0   -3    4     39.58      0.00
    0   -3    3    -30.74      0.00
    0   -3    2    -12.06      0.00
    0   -3    1     -6.23      0.00
    0    3    0    -62.07      0.00
    0    3    1     -8.63      0.00
    0    3    2    -13.26      0.00
    0    3    3    -14.21      0.00
    0    3    4      1.07      0.00
    0    3    5      0.84      0.00
    0    3    6      5.28      0.00
    0    3    7     32.46      0.00
    0    3    8    -12.36      0.00
    0    3    9      6.40      0.00
    0    3   10      1.19      0.00
    0    3   11      6.37      0.00
    0    3   12     -7.23      0.00
    0    3   13     -0.34      0.00
    0    3   14     -1.68      0.00
    0    3   15      1.40      0.00
    0    3   16     -0.28      0.00
    0    3   17      1.08      0.00
    0    3   18     -1.15      0.00
    0    3   19      1.81      0.00
    0    3   20      0.18      0.00
    0    3   21      1.28      0.00
    0   -4   19     -0.86      0.00
    0   -4   18     -0.56      0.00
    0   -4   17     -0.37      0.00
    0   -4   16      0.84      0.00
    0   -4   15      3.56      0.00
    0   -4   14     -2.61      0.00
    0   -4   13      1.12      0.00
    0   -4   12     -5.07      0.00
    0   -4   11     15.33      0.00
    0   -4   10     -3.74      0.00
    0   -4    9     -5.65      0.00
    0   -4    8    -15.02      0.00
    0   -4    7     10.78      0.00
    0   -4    6      0.33      0.00
    0   -4    5     11.29      0.00
    0   -4    4    -59.98      0.00
    0   -4    3     35.60      0.00
    0   -4    2     13.36      0.00
    0   -4    1      7.12      0.00
    0    4    0      5.89      0.00
    0    4    1      8.79      0.00
    0    4    2     14.29      0.00
    0    4    3     29.47      0.00
    0    4    4    -35.40      0.00
    0    4    5     -6.14      0.00
    0    4    6     -6.93      0.00
    0    4    7    -16.46      0.00
    0    4    8     -2.35      0.00
    0    4    9     -8.65      0.00
    0    4   10     -3.73      0.00
    0    4   11     -1.65      0.00
    0    4   12      5.84      0.00
    0    4   13      0.63      0.00
    0    4   14      1.01      0.00
    0    4   15     -0.63      0.00
    0    4   16     -0.24      0.00
    0    4   17     -0.71      0.00
    0    4   18      1.30      0.00
    0    4   19     -1.65      0.00
    0    4   20     -0.30      0.00
    0    4   21     -1.33      0.00
    0   -5   19      0.92      0.00
    0   -5   18      0.28      0.00
    0   -5   17      0.41      0.00
    0   -5   16     -1.83      0.00
    0   -5   15     -1.54      0.00
    0   -5   14      2.71      0.00
    0   -5   13     -0.13      0.00
    0   -5   12      1.81      0.00
    0   -5   11    -12.02      0.00
    0   -5   10      4.84      0.00
    0   -5    9      8.29      0.00
    0   -5    8     10.98      0.00
    0   -5    7     -9.58      0.00
    0   -5    6      1.56      0.00
    0   -5    5     -4.89      0.00
    0   -5    4     61.96      0.00
    0   -5    3    -32.88      0.00
    0   -5    2    -11.60      0.00
    0   -5    1     -4.14      0.00
    0    5    0     25.58      0.00
    0    5    1     -7.36      0.00
    0    5    2    -14.28      0.00
    0    5    3    -39.09      0.00
    0    5    4     57.16      0.00
    0    5    5      9.11      0.00
    0    5    6      7.89      0.00
    0    5    7     -0.23      0.00
    0    5    8     14.51      0.00
    0    5    9      8.99      0.00
    0    5   10      6.47      0.00
    0    5   11     -4.07      0.00
    0    5   12     -3.62      0.00
    0    5   13     -1.66      0.00
    0    5   14     -0.11      0.00
    0    5   15     -0.67      0.00
    0    5   16      1.12      0.00
    0    5   17      0.13      0.00
    0    5   18     -1.35      0.00
    0    5   19      1.53      0.00
    0    5   20      0.51      0.00
    0    5   21      1.27      0.00
    0   -6   18      0.16      0.00
    0   -6   17     -0.29      0.00
    0   -6   16      2.03      0.00
    0   -6   15     -0.92      0.00
    0   -6   14     -1.92      0.00
    0   -6   13      0.20      0.00
    0   -6   12      1.77      0.00
    0   -6   11      6.43      0.00
    0   -6   10     -5.79      0.00
    0   -6    9     -8.99      0.00
    0   -6    8     -1.87      0.00
    0   -6    7      3.75      0.00
    0   -6    6     -3.71      0.00
    0   -6    5     -0.76      0.00
    0   -6    4    -48.90      0.00
    0   -6    3     24.26      0.00
    0   -6    2      7.86      0.00
    0   -6    1     -0.51      0.00
    0    6    0    -30.54      0.00
    0    6    1      4.06      0.00
    0    6    2     11.74      0.00
    0    6    3     40.55      0.00
    0    6    4    -59.17      0.00
    0    6    5     -8.81      0.00
    0    6    6     -8.05      0.00
    0    6    7     11.60      0.00
    0    6    8    -20.40      0.00
    0    6    9     -7.50      0.00
    0    6   10     -7.91      0.00
    0    6   11      9.01      0.00
    0    6   12      1.89      0.00
    0    6   13      2.69      0.00
    0    6   14     -1.17      0.00
    0    6   15      1.84      0.00
    0    6   16     -1.94      0.00
    0    6   17      0.58      0.00
    0    6   18      1.22      0.00
    0    6   19     -1.55      0.00
    0    6   20     -0.70      0.00
    0    6   21     -1.15      0.00
    0   -7   18     -0.31      0.00
    0   -7   17      0.05      0.00
    0   -7   16     -1.92      0.00
    0   -7   15      2.62      0.00
    0   -7   14      1.10      0.00
    0   -7   13     -0.46      0.00
    0   -7   12     -4.15      0.00
    0   -7   11     -1.42      0.00
    0   -7   10      5.37      0.00
    0   -7    9      7.79      0.00
    0   -7    8     -7.19      0.00
    0   -7    7      4.41      0.00
    0   -7    6      5.25      0.00
    0   -7    5      3.67      0.00
    0   -7    4     26.74      0.00
    0   -7    3    -13.15      0.00
    0   -7    2     -2.34      0.00
    0   -7    1      6.78      0.00
    0    7    0     16.31      0.00
    0    7    1     -1.53      0.00
    0    7    2     -9.12      0.00
    0    7    3    -34.31      0.00
    0    7    4     45.13      0.00
    0    7    5      6.82      0.00
    0    7    6      6.69      0.00
    0    7    7    -16.41      0.00
    0    7    8     18.46      0.00
    0    7    9      5.18      0.00
    0    7   10      7.79      0.00
    0    7   11    -11.59      0.00
    0    7   12     -1.57      0.00
    0    7   13     -3.10      0.00
    0    7   14      2.44      0.00
    0    7   15     -2.62      0.00
    0    7   16      2.24      0.00
    0    7   17     -1.10      0.00
    0    7   18     -0.80      0.00
    0    7   19      1.77      0.00
    0    7   20      0.91      0.00
    0    7   21      0.97      0.00
    0   -8   17     -0.12      0.00
    0   -8   16      1.18      0.00
    0   -8   15     -3.20      0.00
    0   -8   14      0.19      0.00
    0   -8   13      1.43      0.00
    0   -8   12      4.49      0.00
    0   -8   11     -2.73      0.00
    0   -8   10     -4.30      0.00
    0   -8    9     -4.54      0.00
    0   -8    8     14.10      0.00
    0   -8    7    -11.44      0.00
    0   -8    6     -6.39      0.00
    0   -8    5     -4.44      0.00
    0   -8    4     -4.14      0.00
    0   -8    3      3.32      0.00
    0   -8    2     -2.25      0.00
    0   -8    1    -12.25      0.00
    0    8    0      6.14      0.00
    0    8    1     -0.51      0.00
    0    8    2      6.56      0.00
    0    8    3     23.32      0.00
    0    8    4    -21.25      0.00
    0    8    5     -3.03      0.00
    0    8    6     -4.31      0.00
    0    8    7     14.22      0.00
    0    8    8    -11.16      0.00
    0    8    9     -2.15      0.00
    0    8   10     -5.69      0.00
    0    8   11     11.36      0.00
    0    8   12      2.50      0.00
    0    8   13      2.69      0.00
    0    8   14     -3.20      0.00
    0    8   15      2.98      0.00
    0    8   16     -1.99      0.00
    0    8   17      1.06      0.00
    0    8   18      0.17      0.00
    0    8   19     -1.88      0.00
    0    8   20     -0.91      0.00
    0    8   21     -0.76      0.00
    0   -9   16     -0.55      0.00
    0   -9   15      2.76      0.00
    0   -9   14     -1.01      0.00
    0   -9   13     -1.98      0.00
    0   -9   12     -3.47      0.00
    0   -9   11      4.18      0.00
    0   -9   10      2.46      0.00
    0   -9    9      1.31      0.00
    0   -9    8    -16.12      0.00
    0   -9    7     15.29      0.00
    0   -9    6      5.68      0.00
    0   -9    5      2.61      0.00
    0   -9    4    -11.98      0.00
    0   -9    3      3.58      0.00
    0   -9    2      5.11      0.00
    0   -9    1     15.34      0.00
    0    9    0    -26.77      0.00
    0    9    1      0.94      0.00
    0    9    2     -5.22      0.00
    0    9    3    -10.77      0.00
    0    9    4     -2.34      0.00
    0    9    5     -1.12      0.00
    0    9    6      0.62      0.00
    0    9    7     -8.44      0.00
    0    9    8      2.14      0.00
    0    9    9     -0.35      0.00
    0    9   10      2.90      0.00
    0    9   11     -8.83      0.00
    0    9   12     -4.15      0.00
    0    9   13     -1.94      0.00
    0    9   14      3.27      0.00
    0    9   15     -2.96      0.00
    0    9   16      1.26      0.00
    0    9   17     -0.52      0.00
    0    9   18      0.70      0.00
    0    9   19      2.01      0.00
    0    9   20      0.72      0.00
    0    9   21      0.44      0.00
    0  -10   15     -1.59      0.00
    0  -10   14      1.77      0.00
    0  -10   13      2.14      0.00
    0  -10   12      1.25      0.00
    0  -10   11     -3.88      0.00
    0  -10   10     -0.53      0.00
    0  -10    9      1.75      0.00
    0  -10    8     14.30      0.00
    0  -10    7    -15.65      0.00
    0  -10    6     -4.38      0.00
    0  -10    5      0.25      0.00
    0  -10    4     18.85      0.00
    0  -10    3     -6.02      0.00
    0  -10    2     -5.63      0.00
    0  -10    1    -15.18      0.00
    0   10    0     38.10      0.00
    0   10    1     -0.29      0.00
    0   10    2      4.66      0.00
    0   10    3      0.36      0.00
    0   10    4     19.12      0.00
    0   10    5      4.89      0.00
    0   10    6      3.23      0.00
    0   10    7      1.35      0.00
    0   10    8      4.69      0.00
    0   10    9      2.04      0.00
    0   10   10      0.01      0.00
    0   10   11      5.00      0.00
    0   10   12      5.21      0.00
    0   10   13      1.23      0.00
    0   10   14     -2.58      0.00
    0   10   15      2.52      0.00
    0   10   16     -0.74      0.00
    0   10   17     -0.35      0.00
    0   10   18     -1.29      0.00
    0   10   19     -1.83      0.00
    0   10   20     -0.43      0.00
    0   10   21     -0.38      0.00
    0  -11   15      0.61      0.00
    0  -11   14     -1.76      0.00
    0  -11   13     -1.79      0.00
    0  -11   12      0.76      0.00
    0  -11   11      1.60      0.00
    0  -11   10     -0.90      0.00
    0  -11    9     -3.06      0.00
    0  -11    8     -9.04      0.00
    0  -11    7     12.79      0.00
    0  -11    6      2.01      0.00
    0  -11    5     -3.39      0.00
    0  -11    4    -16.62      0.00
    0  -11    3      5.48      0.00
    0  -11    2      4.62      0.00
    0  -11    1     11.81      0.00
    0   11    0    -38.13      0.00
    0   11    1     -1.10      0.00
    0   11    2     -4.53      0.00
    0   11    3      5.72      0.00
    0   11    4    -25.28      0.00
    0   11    5     -6.92      0.00
    0   11    6     -6.53      0.00
    0   11    7      3.85      0.00
    0   11    8     -7.45      0.00
    0   11    9     -1.96      0.00
    0   11   10     -1.96      0.00
    0   11   11     -1.29      0.00
    0   11   12     -5.18      0.00
    0   11   13     -0.38      0.00
    0   11   14      1.66      0.00
    0   11   15     -2.01      0.00
    0   11   16      0.32      0.00
    0   11   17      1.30      0.00
    0   11   18      1.81      0.00
    0   11   19      1.68      0.00
    0   11   20      0.02      0.00
    0  -12   14      1.32      0.00
    0  -12   13      1.20      0.00
    0  -12   12     -2.31      0.00
    0  -12   11      1.02      0.00
    0  -12   10      1.60      0.00
    0  -12    9      3.46      0.00
    0  -12    8      2.79      0.00
    0  -12    7     -8.45      0.00
    0  -12    6     -0.19      0.00
    0  -12    5      5.64      0.00
    0  -12    4      9.25      0.00
    0  -12    3     -2.98      0.00
    0  -12    2     -3.14      0.00
    0  -12    1     -6.92      0.00
    0   12    0     29.10      0.00
    0   12    1      2.27      0.00
    0   12    2      4.07      0.00
    0   12    3     -6.85      0.00
    0   12    4     22.50      0.00
    0   12    5      7.19      0.00
    0   12    6      7.73      0.00
    0   12    7     -6.56      0.00
    0   12    8      6.20      0.00
    0   12    9      1.02      0.00
    0   12   10      2.89      0.00
    0   12   11     -1.71      0.00
    0   12   12      3.82      0.00
    0   12   13     -0.55      0.00
    0   12   14     -0.74      0.00
    0   12   15      1.32      0.00
    0   12   16     -0.38      0.00
    0   12   17     -1.96      0.00
    0   12   18     -1.68      0.00
    0   12   19     -1.39      0.00
    0   12   20      0.07      0.00
    0  -13   13     -0.68      0.00
    0  -13   12      2.50      0.00
    0  -13   11     -3.14      0.00
    0  -13   10     -1.43      0.00
    0  -13    9     -2.45      0.00
    0  -13    8      2.75      0.00
    0  -13    7      3.57      0.00
    0  -13    6     -1.46      0.00
    0  -13    5     -6.57      0.00
    0  -13    4     -0.06      0.00
    0  -13    3      0.62      0.00
    0  -13    2      1.70      0.00
    0  -13    1      1.75      0.00
    0   13    0    -16.04      0.00
    0   13    1     -2.52      0.00
    0   13    2     -3.14      0.00
    0   13    3      4.33      0.00
    0   13    4    -14.26      0.00
    0   13    5     -5.76      0.00
    0   13    6     -6.83      0.00
    0   13    7      6.24      0.00
    0   13    8     -2.57      0.00
    0   13    9      0.35      0.00
    0   13   10     -2.61      0.00
    0   13   11      3.47      0.00
    0   13   12     -1.73      0.00
    0   13   13      1.51      0.00
    0   13   14      0.08      0.00
    0   13   15     -0.96      0.00
    0   13   16      0.57      0.00
    0   13   17      2.45      0.00
    0   13   18      1.56      0.00
    0   13   19      1.07      0.00
    0   13   20     -0.19      0.00
    0  -14   11      3.60      0.00
    0  -14   10      1.07      0.00
    0  -14    9      1.21      0.00
    0  -14    8     -5.53      0.00
    0  -14    7      0.03      0.00
    0  -14    6      1.93      0.00
    0  -14    5      5.97      0.00
    0  -14    4     -6.93      0.00
    0  -14    3      1.29      0.00
    0  -14    2     -0.82      0.00
    0  -14    1      1.97      0.00
    0   14    0      3.71      0.00
    0   14    1      1.81      0.00
    0   14    2      1.79      0.00
    0   14    3     -0.26      0.00
    0   14    4      5.22      0.00
    0   14    5      3.53      0.00
    0   14    6      4.18      0.00
    0   14    7     -4.15      0.00
    0   14    8     -1.42      0.00
    0   14    9     -1.19      0.00
    0   14   10      1.52      0.00
    0   14   11     -4.09      0.00
    0   14   12     -0.25      0.00
    0   14   13     -1.91      0.00
    0   14   14      0.16      0.00
    0   14   15      0.56      0.00
    0   14   16     -0.88      0.00
    0   14   17     -2.27      0.00
    0   14   18     -1.14      0.00
    0   14   19     -0.83      0.00
    0  -15   10     -0.68      0.00
    0  -15    9      0.22      0.00
    0  -15    8      5.44      0.00
    0  -15    7     -2.06      0.00
    0  -15    6     -2.04      0.00
    0  -15    5     -4.19      0.00
    0  -15    4     10.59      0.00
    0  -15    3     -2.02      0.00
    0  -15    2      0.28      0.00
    0  -15    1     -4.10      0.00
    0   15    0      4.58      0.00
    0   15    1     -0.40      0.00
    0   15    2     -0.18      0.00
    0   15    3     -3.32      0.00
    0   15    4      1.62      0.00
    0   15    5     -1.18      0.00
    0   15    6     -1.06      0.00
    0   15    7      1.21      0.00
    0   15    8      4.09      0.00
    0   15    9      1.56      0.00
    0   15   10      0.17      0.00
    0   15   11      3.74      0.00
    0   15   12      1.45      0.00
    0   15   13      1.52      0.00
    0   15   14     -0.25      0.00
    0   15   15     -0.42      0.00
    0   15   16      1.16      0.00
    0   15   17      1.97      0.00
    0   15   18      0.92      0.00
    0  -16    9     -0.74      0.00
    0  -16    8     -3.40      0.00
    0  -16    7      1.98      0.00
    0  -16    6      1.39      0.00
    0  -16    5      2.08      0.00
    0  -16    4     -9.98      0.00
    0  -16    3      2.19      0.00
    0  -16    2     -0.28      0.00
    0  -16    1      3.93      0.00
    0   16    0     -7.94      0.00
    0   16    1     -0.79      0.00
    0   16    2     -1.08      0.00
    0   16    3      5.15      0.00
    0   16    4     -4.86      0.00
    0   16    5     -0.58      0.00
    0   16    6     -1.57      0.00
    0   16    7      1.18      0.00
    0   16    8     -4.83      0.00
    0   16    9     -1.42      0.00
    0   16   10     -1.77      0.00
    0   16   11     -2.74      0.00
    0   16   12     -1.61      0.00
    0   16   13     -0.58      0.00
    0   16   14      0.06      0.00
    0   16   15      0.29      0.00
    0   16   16     -1.11      0.00
    0   16   17     -1.27      0.00
    0  -17    7     -1.15      0.00
    0  -17    6     -0.87      0.00
    0  -17    5     -0.29      0.00
    0  -17    4      7.15      0.00
    0  -17    3     -1.62      0.00
    0  -17    2      0.17      0.00
    0  -17    1     -2.64      0.00
    0   17    0      7.19      0.00
    0   17    1      1.69      0.00
    0   17    2      1.70      0.00
    0   17    3     -5.20      0.00
    0   17    4      4.72      0.00
    0   17    5      1.58      0.00
    0   17    6      3.08      0.00
    0   17    7     -2.67      0.00
    0   17    8      3.69      0.00
    0   17    9      1.07      0.00
    0   17   10      3.07      0.00
    0   17   11      1.74      0.00
    0   17   12      0.90      0.00
    0   17   13     -0.65      0.00
    0   17   14      0.10      0.00
    0   17   15     -0.19      0.00
    0   17   16      0.96      0.00
    0  -18    5     -0.41      0.00
    0  -18    4     -3.38      0.00
    0  -18    3      0.94      0.00
    0  -18    2     -0.31      0.00
    0  -18    1      0.62      0.00
    0   18    0     -4.23      0.00
    0   18    1     -1.58      0.00
    0   18    2     -1.30      0.00
    0   18    3      3.82      0.00
    0   18    4     -2.77      0.00
    0   18    5     -1.61      0.00
    0   18    6     -3.15      0.00
    0   18    7      2.96      0.00
    0   18    8     -1.91      0.00
    0   18    9     -0.55      0.00
    0   18   10     -3.23      0.00
    0   18   11     -0.93      0.00
    0   18   12     -0.14      0.00
    0   18   13      1.28      0.00
    0   18   14     -0.28      0.00
    0   18   15      0.21      0.00
    0  -19    3     -0.38      0.00
    0  -19    2      0.10      0.00
    0  -19    1      0.56      0.00
    0   19    0      1.35      0.00
    0   19    1      1.14      0.00
    0   19    2      0.39      0.00
    0   19    3     -2.26      0.00
    0   19    4      0.54      0.00
    0   19    5      1.18      0.00
    0   19    6      2.20      0.00
    0   19    7     -2.71      0.00
    0   19    8      0.23      0.00
    0   19    9      0.24      0.00
    0   19   10      2.71      0.00
    0   19   11      0.48      0.00
    0   19   12     -0.47      0.00
    0   19   13     -1.37      0.00
    0   20    0      0.38      0.00
    0   20    1     -0.30      0.00
    0   20    2      0.39      0.00
    0   20    3      0.91      0.00
    0   20    4      0.75      0.00
    0   20    5     -0.37      0.00
    0   20    6     -0.85      0.00
    0   20    7      1.93      0.00
    0   20    8      0.51      0.00
    0   20    9      0.06      0.00
    0   20   10     -1.47      0.00
    0   20   11     -0.27      0.00
   -1   20   10      0.07      0.00
   -1   20    9      0.52      0.00
   -1   20    8      1.86      0.00
   -1   20    7     -0.10      0.00
   -1   20    6     -0.55      0.00
   -1   20    5     -0.28      0.00
   -1   20    4      0.47      0.00
   -1   20    3     -0.06      0.00
   -1   20    2     -0.45      0.00
   -1   20    1      0.11      0.00
   -1   19   13     -0.62      0.00
   -1   19   12     -0.27      0.00
   -1   19   11      1.14      0.00
   -1   19   10     -0.25      0.00
   -1   19    9     -0.43      0.00
   -1   19    8     -2.80      0.00
   -1   19    7      0.79      0.00
   -1   19    6      0.99      0.00
   -1   19    5      1.42      0.00
   -1   19    4     -1.43      0.00
   -1   19    3      0.48      0.00
   -1   19    2      0.80      0.00
   -1   19    1      1.44      0.00
   -1   19    0      1.00      0.00
    1  -19    1      0.52      0.00
    1  -19    2      0.00      0.00
    1  -19    3      0.37      0.00
   -1   18   14      1.38      0.00
   -1   18   13      0.61      0.00
   -1   18   12     -0.07      0.00
   -1   18   11     -1.85      0.00
   -1   18   10      0.18      0.00
   -1   18    9     -0.51      0.00
   -1   18    8      3.33      0.00
   -1   18    7     -1.30      0.00
   -1   18    6     -1.31      0.00
   -1   18    5     -3.39      0.00
   -1   18    4      2.33      0.00
   -1   18    3     -0.88      0.00
   -1   18    2     -0.86      0.00
   -1   18    1     -4.56      0.00
   -1   18    0     -0.56      0.00
    1  -18    1     -0.57      0.00
    1  -18    2      0.97      0.00
    1  -18    3     -2.61      0.00
    1  -18    4     -0.97      0.00
    1  -18    5     -0.58      0.00
   -1   17   16     -0.41      0.00
   -1   17   15     -0.10      0.00
   -1   17   14     -1.09      0.00
   -1   17   13     -0.14      0.00
   -1   17   12      1.13      0.00
   -1   17   11      2.09      0.00
   -1   17   10     -0.35      0.00
   -1   17    9      1.69      0.00
   -1   17    8     -2.85      0.00
   -1   17    7      1.54      0.00
   -1   17    6      1.22      0.00
   -1   17    5      5.02      0.00
   -1   17    4     -2.71      0.00
   -1   17    3      1.07      0.00
   -1   17    2      0.33      0.00
   -1   17    1      7.71      0.00
   -1   17    0     -0.29      0.00
    1  -17    1      0.36      0.00
    1  -17    2     -2.31      0.00
    1  -17    3      6.06      0.00
    1  -17    4      1.02      0.00
    1  -17    5      0.52      0.00
    1  -17    6     -2.05      0.00
    1  -17    7      0.72      0.00
   -1   16   17      0.13      0.00
   -1   16   16      0.35      0.00
   -1   16   15      0.03      0.00
   -1   16   14      0.26      0.00
   -1   16   13     -0.20      0.00
   -1   16   12     -2.28      0.00
   -1   16   11     -1.89      0.00
   -1   16   10      0.22      0.00
   -1   16    9     -2.60      0.00
   -1   16    8      1.58      0.00
   -1   16    7     -0.87      0.00
   -1   16    6     -0.65      0.00
   -1   16    5     -5.04      0.00
   -1   16    4      2.25      0.00
   -1   16    3     -0.80      0.00
   -1   16    2      0.50      0.00
   -1   16    1     -9.22      0.00
   -1   16    0      1.04      0.00
    1  -16    1      0.50      0.00
    1  -16    2      3.87      0.00
    1  -16    3     -9.48      0.00
    1  -16    4     -0.73      0.00
    1  -16    5      0.00      0.00
    1  -16    6      4.20      0.00
    1  -16    7     -2.57      0.00
    1  -16    8     -1.64      0.00
   -1   15   18      0.30      0.00
   -1   15   17     -0.31      0.00
   -1   15   16     -0.66      0.00
   -1   15   15     -0.01      0.00
   -1   15   14      0.94      0.00
   -1   15   13      0.43      0.00
   -1   15   12      3.26      0.00
   -1   15   11      1.18      0.00
   -1   15   10     -0.11      0.00
   -1   15    9      2.22      0.00
   -1   15    8      0.38      0.00
   -1   15    7     -0.39      0.00
   -1   15    6     -0.26      0.00
   -1   15    5      1.98      0.00
   -1   15    4     -0.89      0.00
   -1   15    3      0.55      0.00
   -1   15    2     -1.09      0.00
   -1   15    1      6.66      0.00
   -1   15    0     -1.29      0.00
    1  -15    1     -0.88      0.00
    1  -15    2     -4.23      0.00
    1  -15    3     10.52      0.00
    1  -15    4     -0.75      0.00
    1  -15    5     -1.22      0.00
    1  -15    6     -5.06      0.00
    1  -15    7      4.92      0.00
    1  -15    8      1.61      0.00
    1  -15    9      1.15      0.00
    1  -15   10     -3.95      0.00
   -1   14   19     -0.56      0.00
   -1   14   18     -0.75      0.00
   -1   14   17      0.21      0.00
   -1   14   16      1.20      0.00
   -1   14   15      0.16      0.00
   -1   14   14     -1.76      0.00
   -1   14   13     -0.01      0.00
   -1   14   12     -3.58      0.00
   -1   14   11     -0.36      0.00
   -1   14   10     -0.24      0.00
   -1   14    9     -0.47      0.00
   -1   14    8     -2.10      0.00
   -1   14    7      2.39      0.00
   -1   14    6      1.28      0.00
   -1   14    5      4.28      0.00
   -1   14    4     -1.14      0.00
   -1   14    3     -0.58      0.00
   -1   14    2      0.47      0.00
   -1   14    1      0.65      0.00
   -1   14    0      0.99      0.00
    1  -14    1      0.77      0.00
    1  -14    2      2.77      0.00
    1  -14    3     -8.14      0.00
    1  -14    4      2.43      0.00
    1  -14    5      2.65      0.00
    1  -14    6      3.88      0.00
    1  -14    7     -5.58      0.00
    1  -14    8     -0.94      0.00
    1  -14    9     -0.95      0.00
    1  -14   10      5.53      0.00
    1  -14   11     -1.74      0.00
   -1   13   19      1.03      0.00
   -1   13   18      0.96      0.00
   -1   13   17     -0.37      0.00
   -1   13   16     -2.06      0.00
   -1   13   15     -0.14      0.00
   -1   13   14      2.25      0.00
   -1   13   13     -1.04      0.00
   -1   13   12      2.90      0.00
   -1   13   11     -0.52      0.00
   -1   13   10      0.34      0.00
   -1   13    9     -2.22      0.00
   -1   13    8      2.90      0.00
   -1   13    7     -4.45      0.00
   -1   13    6     -2.21      0.00
   -1   13    5    -12.70      0.00
   -1   13    4      3.08      0.00
   -1   13    3      0.79      0.00
   -1   13    2      1.67      0.00
   -1   13    1    -12.12      0.00
   -1   13    0      0.07      0.00
    1  -13    1      0.63      0.00
    1  -13    2      1.20      0.00
    1  -13    3      1.62      0.00
    1  -13    4     -4.70      0.00
    1  -13    5     -3.68      0.00
    1  -13    6      0.74      0.00
    1  -13    7      3.96      0.00
    1  -13    8     -0.64      0.00
    1  -13    9     -0.48      0.00
    1  -13   10     -5.41      0.00
    1  -13   11      2.61      0.00
    1  -13   12      1.23      0.00
   -1   12   20     -0.59      0.00
   -1   12   19     -1.40      0.00
   -1   12   18     -1.10      0.00
   -1   12   17      0.29      0.00
   -1   12   16      2.96      0.00
   -1   12   15      0.32      0.00
   -1   12   14     -2.00      0.00
   -1   12   13      2.41      0.00
   -1   12   12     -1.32      0.00
   -1   12   11      1.21      0.00
   -1   12   10      0.04      0.00
   -1   12    9      4.52      0.00
   -1   12    8     -2.09      0.00
   -1   12    7      6.24      0.00
   -1   12    6      3.30      0.00
   -1   12    5     20.58      0.00
   -1   12    4     -4.00      0.00
   -1   12    3     -0.97      0.00
   -1   12    2     -5.04      0.00
   -1   12    1     24.80      0.00
   -1   12    0     -1.58      0.00
    1  -12    1     -2.60      0.00
    1  -12    2     -7.01      0.00
    1  -12    3      6.84      0.00
    1  -12    4      6.38      0.00
    1  -12    5      3.91      0.00
    1  -12    6     -7.23      0.00
    1  -12    7      0.43      0.00
    1  -12    8      2.41      0.00
    1  -12    9      1.77      0.00
    1  -12   10      3.05      0.00
    1  -12   11     -2.50      0.00
    1  -12   12     -0.89      0.00
    1  -12   13      1.50      0.00
   -1   11   20      0.89      0.00
   -1   11   19      1.41      0.00
   -1   11   18      0.45      0.00
   -1   11   17     -0.42      0.00
   -1   11   16     -3.45      0.00
   -1   11   15     -0.14      0.00
   -1   11   14      1.27      0.00
   -1   11   13     -3.73      0.00
   -1   11   12     -1.13      0.00
   -1   11   11     -1.49      0.00
   -1   11   10     -1.03      0.00
   -1   11    9     -5.28      0.00
   -1   11    8     -0.49      0.00
   -1   11    7     -6.77      0.00
   -1   11    6     -4.30      0.00
   -1   11    5    -24.47      0.00
   -1   11    4      2.36      0.00
   -1   11    3      0.73      0.00
   -1   11    2      8.38      0.00
   -1   11    1    -34.02      0.00
   -1   11    0      3.64      0.00
    1  -11    1      5.01      0.00
    1  -11    2     12.77      0.00
    1  -11    3    -14.78      0.00
    1  -11    4     -7.46      0.00
    1  -11    5     -2.85      0.00
    1  -11    6     14.89      0.00
    1  -11    7     -5.91      0.00
    1  -11    8     -4.41      0.00
    1  -11    9     -2.79      0.00
    1  -11   10      0.69      0.00
    1  -11   11      1.86      0.00
    1  -11   12      0.02      0.00
    1  -11   13     -2.87      0.00
    1  -11   14      0.37      0.00
   -1   10   20     -1.01      0.00
   -1   10   19     -1.12      0.00
   -1   10   18      0.33      0.00
   -1   10   17      0.36      0.00
   -1   10   16      3.75      0.00
   -1   10   15      0.07      0.00
   -1   10   14     -0.15      0.00
   -1   10   13      4.20      0.00
   -1   10   12      3.95      0.00
   -1   10   11      1.45      0.00
   -1   10   10      2.14      0.00
   -1   10    9      2.95      0.00
   -1   10    8      4.22      0.00
   -1   10    7      6.48      0.00
   -1   10    6      5.69      0.00
   -1   10    5     20.66      0.00
   -1   10    4      1.66      0.00
   -1   10    3     -0.14      0.00
   -1   10    2     -9.74      0.00
   -1   10    1     35.18      0.00
   -1   10    0     -5.90      0.00
    1  -10    1     -7.10      0.00
    1  -10    2    -15.58      0.00
    1  -10    3     17.70      0.00
    1  -10    4      6.66      0.00
    1  -10    5      1.12      0.00
    1  -10    6    -20.57      0.00
    1  -10    7     11.04      0.00
    1  -10    8      5.02      0.00
    1  -10    9      2.07      0.00
    1  -10   10     -4.33      0.00
    1  -10   11     -0.24      0.00
    1  -10   12      1.50      0.00
    1  -10   13      3.88      0.00
    1  -10   14     -2.06      0.00
    1  -10   15     -0.51      0.00
   -1    9   21      0.14      0.00
   -1    9   20      1.18      0.00
   -1    9   19      0.42      0.00
   -1    9   18     -1.50      0.00
   -1    9   17     -0.13      0.00
   -1    9   16     -3.56      0.00
   -1    9   15      0.23      0.00
   -1    9   14     -1.31      0.00
   -1    9   13     -4.03      0.00
   -1    9   12     -6.40      0.00
   -1    9   11     -0.68      0.00
   -1    9   10     -2.95      0.00
   -1    9    9      2.13      0.00
   -1    9    8     -8.03      0.00
   -1    9    7     -5.10      0.00
   -1    9    6     -6.95      0.00
   -1    9    5     -7.93      0.00
   -1    9    4     -7.77      0.00
   -1    9    3     -1.28      0.00
   -1    9    2      7.98      0.00
   -1    9    1    -25.29      0.00
   -1    9    0      8.65      0.00
    1   -9    1      8.50      0.00
    1   -9    2     12.25      0.00
    1   -9    3    -12.92      0.00
    1   -9    4     -3.92      0.00
    1   -9    5      1.23      0.00
    1   -9    6     22.84      0.00
    1   -9    7    -13.86      0.00
    1   -9    8     -4.19      0.00
    1   -9    9     -0.34      0.00
    1   -9   10      6.43      0.00
    1   -9   11     -1.22      0.00
    1   -9   12     -2.54      0.00
    1   -9   13     -4.26      0.00
    1   -9   14      3.67      0.00
    1   -9   15      0.09      0.00
    1   -9   16      0.33      0.00
   -1    8   21     -0.24      0.00
   -1    8   20     -1.28      0.00
   -1    8   19      0.10      0.00
   -1    8   18      2.22      0.00
   -1    8   17     -0.27      0.00
   -1    8   16      3.40      0.00
   -1    8   15     -0.29      0.00
   -1    8   14      2.61      0.00
   -1    8   13      3.42      0.00
   -1    8   12      7.91      0.00
   -1    8   11     -0.67      0.00
   -1    8   10      2.71      0.00
   -1    8    9     -9.08      0.00
   -1    8    8     10.68      0.00
   -1    8    7      3.76      0.00
   -1    8    6      8.37      0.00
   -1    8    5    -12.06      0.00
   -1    8    4     13.30      0.00
   -1    8    3      3.64      0.00
   -1    8    2     -2.62      0.00
   -1    8    1      6.30      0.00
   -1    8    0    -11.80      0.00
    1   -8    1     -8.86      0.00
    1   -8    2     -1.66      0.00
    1   -8    3     -1.21      0.00
    1   -8    4     -0.81      0.00
    1   -8    5     -3.21      0.00
    1   -8    6    -18.84      0.00
    1   -8    7     13.24      0.00
    1   -8    8      0.83      0.00
    1   -8    9     -2.96      0.00
    1   -8   10     -5.49      0.00
    1   -8   11      2.93      0.00
    1   -8   12      2.94      0.00
    1   -8   13      3.41      0.00
    1   -8   14     -5.00      0.00
    1   -8   15      0.53      0.00
    1   -8   16     -0.17      0.00
    1   -8   17      0.81      0.00
   -1    7   21      0.25      0.00
   -1    7   20      1.27      0.00
   -1    7   19     -0.60      0.00
   -1    7   18     -2.48      0.00
   -1    7   17      0.75      0.00
   -1    7   16     -2.99      0.00
   -1    7   15     -0.01      0.00
   -1    7   14     -3.44      0.00
   -1    7   13     -3.13      0.00
   -1    7   12     -7.81      0.00
   -1    7   11      2.40      0.00
   -1    7   10     -1.57      0.00
   -1    7    9     14.64      0.00
   -1    7    8    -10.70      0.00
   -1    7    7     -1.64      0.00
   -1    7    6     -8.87      0.00
   -1    7    5     32.73      0.00
   -1    7    4    -17.62      0.00
   -1    7    3     -7.07      0.00
   -1    7    2     -4.02      0.00
   -1    7    1     16.56      0.00
   -1    7    0     15.29      0.00
    1   -7    1      7.97      0.00
    1   -7    2    -15.20      0.00
    1   -7    3     21.83      0.00
    1   -7    4      6.27      0.00
    1   -7    5      5.28      0.00
    1   -7    6      9.29      0.00
    1   -7    7     -8.86      0.00
    1   -7    8      3.18      0.00
    1   -7    9      6.60      0.00
    1   -7   10      1.36      0.00
    1   -7   11     -3.22      0.00
    1   -7   12     -2.32      0.00
    1   -7   13     -2.02      0.00
    1   -7   14      4.75      0.00
    1   -7   15     -1.35      0.00
    1   -7   16      0.24      0.00
    1   -7   17     -0.73      0.00
   -1    6   21     -0.07      0.00
   -1    6   20     -1.22      0.00
   -1    6   19      0.78      0.00
   -1    6   18      2.16      0.00
   -1    6   17     -0.91      0.00
   -1    6   16      2.50      0.00
   -1    6   15      0.68      0.00
   -1    6   14      3.32      0.00
   -1    6   13      3.66      0.00
   -1    6   12      6.25      0.00
   -1    6   11     -3.73      0.00
   -1    6   10     -0.95      0.00
   -1    6    9    -16.34      0.00
   -1    6    8      7.50      0.00
   -1    6    7     -0.34      0.00
   -1    6    6      8.05      0.00
   -1    6    5    -46.80      0.00
   -1    6    4     18.78      0.00
   -1    6    3     10.66      0.00
   -1    6    2      9.86      0.00
   -1    6    1    -33.36      0.00
   -1    6    0    -18.08      0.00
    1   -6    1     -7.00      0.00
    1   -6    2     33.27      0.00
    1   -6    3    -43.72      0.00
    1   -6    4    -10.51      0.00
    1   -6    5     -6.33      0.00
    1   -6    6      4.02      0.00
    1   -6    7      1.52      0.00
    1   -6    8     -7.46      0.00
    1   -6    9    -10.58      0.00
    1   -6   10      6.10      0.00
    1   -6   11      2.62      0.00
    1   -6   12      1.36      0.00
    1   -6   13     -0.28      0.00
    1   -6   14     -3.30      0.00
    1   -6   15      2.13      0.00
    1   -6   16     -0.11      0.00
    1   -6   17      0.33      0.00
    1   -6   18     -1.36      0.00
   -1    5   21     -0.16      0.00
   -1    5   20      0.98      0.00
   -1    5   19     -0.84      0.00
   -1    5   18     -1.52      0.00
   -1    5   17      0.69      0.00
   -1    5   16     -1.83      0.00
   -1    5   15     -1.33      0.00
   -1    5   14     -2.26      0.00
   -1    5   13     -5.05      0.00
   -1    5   12     -3.59      0.00
   -1    5   11      3.97      0.00
   -1    5   10      4.05      0.00
   -1    5    9     12.17      0.00
   -1    5    8     -0.58      0.00
   -1    5    7      3.14      0.00
   -1    5    6     -4.98      0.00
   -1    5    5     46.47      0.00
   -1    5    4    -18.03      0.00
   -1    5    3    -13.38      0.00
   -1    5    2    -10.20      0.00
   -1    5    1     35.42      0.00
   -1    5    0     18.66      0.00
    1   -5    1      6.02      0.00
    1   -5    2    -47.14      0.00
    1   -5    3     59.42      0.00
    1   -5    4     12.34      0.00
    1   -5    5      6.72      0.00
    1   -5    6    -15.66      0.00
    1   -5    7      5.59      0.00
    1   -5    8      9.39      0.00
    1   -5    9     13.52      0.00
    1   -5   10    -14.11      0.00
    1   -5   11     -0.10      0.00
    1   -5   12     -0.65      0.00
    1   -5   13      1.92      0.00
    1   -5   14      0.38      0.00
    1   -5   15     -2.21      0.00
    1   -5   16      0.37      0.00
    1   -5   17      0.47      0.00
    1   -5   18      1.36      0.00
    1   -5   19      0.51      0.00
   -1    4   21      0.17      0.00
   -1    4   20     -0.83      0.00
   -1    4   19      0.82      0.00
   -1    4   18      0.88      0.00
   -1    4   17     -0.32      0.00
   -1    4   16      1.04      0.00
   -1    4   15      1.72      0.00
   -1    4   14      1.02      0.00
   -1    4   13      6.89      0.00
   -1    4   12      0.45      0.00
   -1    4   11     -3.36      0.00
   -1    4   10     -7.19      0.00
   -1    4    9     -2.99      0.00
   -1    4    8     -8.24      0.00
   -1    4    7     -5.46      0.00
   -1    4    6      0.51      0.00
   -1    4    5    -30.71      0.00
   -1    4    4     14.36      0.00
   -1    4    3     14.61      0.00
   -1    4    2      4.09      0.00
   -1    4    1    -14.24      0.00
   -1    4    0    -16.37      0.00
    1   -4    1     -7.21      0.00
    1   -4    2     49.85      0.00
    1   -4    3    -61.91      0.00
    1   -4    4     -9.54      0.00
    1   -4    5     -4.98      0.00
    1   -4    6     20.30      0.00
    1   -4    7    -10.03      0.00
    1   -4    8     -9.29      0.00
    1   -4    9    -14.54      0.00
    1   -4   10     20.89      0.00
    1   -4   11     -2.40      0.00
    1   -4   12      0.26      0.00
    1   -4   13     -3.36      0.00
    1   -4   14      2.57      0.00
    1   -4   15      2.00      0.00
    1   -4   16     -0.31      0.00
    1   -4   17     -1.32      0.00
    1   -4   18     -1.26      0.00
    1   -4   19     -0.42      0.00
   -1    3   21     -0.16      0.00
   -1    3   20      0.81      0.00
   -1    3   19     -0.70      0.00
   -1    3   18     -0.39      0.00
   -1    3   17     -0.04      0.00
   -1    3   16     -0.44      0.00
   -1    3   15     -1.65      0.00
   -1    3   14     -0.08      0.00
   -1    3   13     -8.29      0.00
   -1    3   12      2.08      0.00
   -1    3   11      2.17      0.00
   -1    3   10      8.74      0.00
   -1    3    9     -8.34      0.00
   -1    3    8     17.21      0.00
   -1    3    7      7.97      0.00
   -1    3    6      3.33      0.00
   -1    3    5      2.30      0.00
   -1    3    4    -10.13      0.00
   -1    3    3    -13.76      0.00
   -1    3    2     10.45      0.00
   -1    3    1    -29.58      0.00
   -1    3    0      9.75      0.00
    1   -3    1      8.73      0.00
    1   -3    2    -38.21      0.00
    1   -3    3     48.83      0.00
    1   -3    4      2.86      0.00
    1   -3    5      1.31      0.00
    1   -3    6    -14.68      0.00
    1   -3    7      8.51      0.00
    1   -3    8      6.26      0.00
    1   -3    9     13.24      0.00
    1   -3   10    -22.73      0.00
    1   -3   11      4.35      0.00
    1   -3   12     -0.73      0.00
    1   -3   13      3.09      0.00
    1   -3   14     -4.70      0.00
    1   -3   15     -1.15      0.00
    1   -3   16      0.43      0.00
    1   -3   17      1.72      0.00
    1   -3   18      0.87      0.00
    1   -3   19      0.36      0.00
    1   -3   20     -0.06      0.00
   -1    2   21      0.10      0.00
   -1    2   20     -0.99      0.00
   -1    2   19      0.55      0.00
   -1    2   18      0.07      0.00
   -1    2   17      0.04      0.00
   -1    2   16      0.24      0.00
   -1    2   15      1.70      0.00
   -1    2   14      0.11      0.00
   -1    2   13      8.17      0.00
   -1    2   12     -3.50      0.00
   -1    2   11     -1.08      0.00
   -1    2   10     -7.92      0.00
   -1    2    9     17.76      0.00
   -1    2    8    -22.98      0.00
   -1    2    7     -9.21      0.00
   -1    2    6     -4.06      0.00
   -1    2    5     27.07      0.00
   -1    2    4      5.65      0.00
   -1    2    3     12.58      0.00
   -1    2    2    -26.85      0.00
   -1    2    1     87.05      0.00
   -1    2    0     -1.39      0.00
    1   -2    1    -11.75      0.00
    1   -2    2     13.52      0.00
    1   -2    3    -21.26      0.00
    1   -2    4      7.86      0.00
    1   -2    5      3.90      0.00
    1   -2    6     -2.24      0.00
    1   -2    7     -1.90      0.00
    1   -2    8     -1.34      0.00
    1   -2    9     -9.24      0.00
    1   -2   10     19.62      0.00
    1   -2   11     -4.40      0.00
    1   -2   12      1.10      0.00
    1   -2   13     -2.08      0.00
    1   -2   14      5.20      0.00
    1   -2   15      0.88      0.00
    1   -2   16     -0.32      0.00
    1   -2   17     -1.82      0.00
    1   -2   18     -0.92      0.00
    1   -2   19     -0.38      0.00
    1   -2   20      0.23      0.00
   -1    1   21     -0.20      0.00
   -1    1   20      1.19      0.00
   -1    1   19     -0.20      0.00
   -1    1   18     -0.01      0.00
   -1    1   17     -0.03      0.00
   -1    1   16     -0.59      0.00
   -1    1   15     -1.52      0.00
   -1    1   14     -0.67      0.00
   -1    1   13     -6.47      0.00
   -1    1   12      2.77      0.00
   -1    1   11     -0.07      0.00
   -1    1   10      4.92      0.00
   -1    1    9    -21.51      0.00
   -1    1    8     24.56      0.00
   -1    1    7      9.34      0.00
   -1    1    6     -0.45      0.00
   -1    1    5    -47.54      0.00
   -1    1    4     -3.77      0.00
   -1    1    3    -10.58      0.00
   -1    1    2     40.38      0.00
   -1    1    1   -138.91      0.00
   -1    1    0     -8.96      0.00
    1   -1    1     13.04      0.00
    1   -1    2     16.77      0.00
    1   -1    3     -9.56      0.00
    1   -1    4    -18.06      0.00
    1   -1    5     -9.87      0.00
    1   -1    6     25.45      0.00
    1   -1    7     -8.22      0.00
    1   -1    8     -4.12      0.00
    1   -1    9      4.24      0.00
    1   -1   10    -11.42      0.00
    1   -1   11      2.86      0.00
    1   -1   12     -1.91      0.00
    1   -1   13     -0.20      0.00
    1   -1   14     -3.81      0.00
    1   -1   15     -0.53      0.00
    1   -1   16      0.46      0.00
    1   -1   17      1.23      0.00
    1   -1   18      1.20      0.00
    1   -1   19      0.52      0.00
    1   -1   20     -0.23      0.00
   -1    0   21      0.19      0.00
   -1    0   20     -1.12      0.00
   -1    0   19     -0.12      0.00
   -1    0   18      0.05      0.00
   -1    0   17     -0.27      0.00
   -1    0   16      1.48      0.00
   -1    0   15      1.46      0.00
   -1    0   14      1.58      0.00
   -1    0   13      3.14      0.00
   -1    0   12     -0.56      0.00
   -1    0   11      1.24      0.00
   -1    0   10     -0.75      0.00
   -1    0    9     18.55      0.00
   -1    0    8    -21.21      0.00
   -1    0    7     -7.80      0.00
   -1    0    6      8.57      0.00
   -1    0    5     49.35      0.00
   -1    0    4      5.11      0.00
   -1    0    3     10.79      0.00
   -1    0    2    -42.23      0.00
   -1    0    1    164.63      0.00
    1    0    0     15.56      0.00
    1    0    1    -13.63      0.00
    1    0    2    -39.07      0.00
    1    0    3     33.09      0.00
    1    0    4     23.61      0.00
    1    0    5     13.53      0.00
    1    0    6    -49.05      0.00
    1    0    7     17.45      0.00
    1    0    8      8.36      0.00
    1    0    9      1.04      0.00
    1    0   10      1.29      0.00
    1    0   11     -0.70      0.00
    1    0   12      1.97      0.00
    1    0   13      2.48      0.00
    1    0   14      1.48      0.00
    1    0   15      0.69      0.00
    1    0   16     -0.92      0.00
    1    0   17     -0.56      0.00
    1    0   18     -1.82      0.00
    1    0   19     -0.42      0.00
    1    0   20     -0.01      0.00
    1    0   21     -0.56      0.00
   -1   -1   20      0.87      0.00
   -1   -1   19      0.41      0.00
   -1   -1   18     -0.28      0.00
   -1   -1   17      0.52      0.00
   -1   -1   16     -2.45      0.00
   -1   -1   15     -0.70      0.00
   -1   -1   14     -2.27      0.00
   -1   -1   13      0.30      0.00
   -1   -1   12     -2.91      0.00
   -1   -1   11     -2.32      0.00
   -1   -1   10     -2.58      0.00
   -1   -1    9     -9.67      0.00
   -1   -1    8     14.95      0.00
   -1   -1    7      5.21      0.00
   -1   -1    6    -18.62      0.00
   -1   -1    5    -33.65      0.00
   -1   -1    4     -8.95      0.00
   -1   -1    3    -11.12      0.00
   -1   -1    2     32.80      0.00
   -1   -1    1   -155.12      0.00
    1    1    0    -19.07      0.00
    1    1    1     12.60      0.00
    1    1    2     45.15      0.00
    1    1    3    -36.36      0.00
    1    1    4    -20.76      0.00
    1    1    5    -14.60      0.00
    1    1    6     63.39      0.00
    1    1    7    -21.63      0.00
    1    1    8     -8.41      0.00
    1    1    9     -4.20      0.00
    1    1   10      7.69      0.00
    1    1   11     -1.44      0.00
    1    1   12     -1.70      0.00
    1    1   13     -4.28      0.00
    1    1   14      1.32      0.00
    1    1   15     -0.60      0.00
    1    1   16      1.61      0.00
    1    1   17     -0.40      0.00
    1    1   18      2.33      0.00
    1    1   19      0.36      0.00
    1    1   20      0.68      0.00
    1    1   21      0.49      0.00
   -1   -2   20     -0.52      0.00
   -1   -2   19     -0.51      0.00
   -1   -2   18      0.27      0.00
   -1   -2   17     -0.82      0.00
   -1   -2   16      3.43      0.00
   -1   -2   15     -0.08      0.00
   -1   -2   14      2.42      0.00
   -1   -2   13     -3.49      0.00
   -1   -2   12      5.95      0.00
   -1   -2   11      3.17      0.00
   -1   -2   10      4.41      0.00
   -1   -2    9     -1.24      0.00
   -1   -2    8     -7.79      0.00
   -1   -2    7     -2.81      0.00
   -1   -2    6     26.06      0.00
   -1   -2    5      6.20      0.00
   -1   -2    4     13.86      0.00
   -1   -2    3     13.50      0.00
   -1   -2    2    -15.09      0.00
   -1   -2    1    113.87      0.00
    1    2    0     15.73      0.00
    1    2    1    -11.18      0.00
    1    2    2    -30.32      0.00
    1    2    3     19.50      0.00
    1    2    4      9.19      0.00
    1    2    5      9.88      0.00
    1    2    6    -63.76      0.00
    1    2    7     18.87      0.00
    1    2    8      4.60      0.00
    1    2    9      4.48      0.00
    1    2   10    -12.40      0.00
    1    2   11      2.40      0.00
    1    2   12      0.47      0.00
    1    2   13      4.85      0.00
    1    2   14     -3.12      0.00
    1    2   15      0.64      0.00
    1    2   16     -2.38      0.00
    1    2   17      1.01      0.00
    1    2   18     -2.54      0.00
    1    2   19     -0.19      0.00
    1    2   20     -1.45      0.00
    1    2   21     -0.63      0.00
   -1   -3   20      0.38      0.00
   -1   -3   19      0.52      0.00
   -1   -3   18     -0.18      0.00
   -1   -3   17      0.63      0.00
   -1   -3   16     -3.74      0.00
   -1   -3   15      1.15      0.00
   -1   -3   14     -1.92      0.00
   -1   -3   13      4.73      0.00
   -1   -3   12     -8.16      0.00
   -1   -3   11     -3.05      0.00
   -1   -3   10     -3.32      0.00
   -1   -3    9     10.51      0.00
   -1   -3    8      1.62      0.00
   -1   -3    7      0.75      0.00
   -1   -3    6    -29.43      0.00
   -1   -3    5     22.11      0.00
   -1   -3    4    -16.35      0.00
   -1   -3    3    -14.89      0.00
   -1   -3    2     -3.16      0.00
   -1   -3    1    -60.45      0.00
    1    3    0     -9.21      0.00
    1    3    1     10.60      0.00
    1    3    2      4.33      0.00
    1    3    3     11.22      0.00
    1    3    4      5.78      0.00
    1    3    5     -1.99      0.00
    1    3    6     49.58      0.00
    1    3    7     -8.87      0.00
    1    3    8      2.35      0.00
    1    3    9     -1.25      0.00
    1    3   10     11.06      0.00
    1    3   11     -2.33      0.00
    1    3   12      0.84      0.00
    1    3   13     -4.05      0.00
    1    3   14      3.68      0.00
    1    3   15     -0.45      0.00
    1    3   16      2.75      0.00
    1    3   17     -1.42      0.00
    1    3   18      2.42      0.00
    1    3   19      0.12      0.00
    1    3   20      1.89      0.00
    1    3   21      0.78      0.00
   -1   -4   19     -0.45      0.00
   -1   -4   18     -0.14      0.00
   -1   -4   17     -0.02      0.00
   -1   -4   16      3.59      0.00
   -1   -4   15     -1.57      0.00
   -1   -4   14      0.62      0.00
   -1   -4   13     -4.46      0.00
   -1   -4   12      8.61      0.00
   -1   -4   11      2.40      0.00
   -1   -4   10      0.44      0.00
   -1   -4    9    -14.58      0.00
   -1   -4    8      1.94      0.00
   -1   -4    7     -0.27      0.00
   -1   -4    6     26.88      0.00
   -1   -4    5    -41.88      0.00
   -1   -4    4     16.66      0.00
   -1   -4    3     15.90      0.00
   -1   -4    2     15.31      0.00
   -1   -4    1     11.89      0.00
    1    4    0      0.52      0.00
    1    4    1     -9.84      0.00
    1    4    2     23.96      0.00
    1    4    3    -41.58      0.00
    1    4    4    -20.26      0.00
    1    4    5     -8.56      0.00
    1    4    6    -26.72      0.00
    1    4    7     -3.42      0.00
    1    4    8     -8.56      0.00
    1    4    9     -4.67      0.00
    1    4   10     -5.01      0.00
    1    4   11      1.04      0.00
    1    4   12     -1.53      0.00
    1    4   13      2.33      0.00
    1    4   14     -2.63      0.00
    1    4   15      0.01      0.00
    1    4   16     -2.71      0.00
    1    4   17      1.56      0.00
    1    4   18     -2.01      0.00
    1    4   19     -0.10      0.00
    1    4   20     -1.98      0.00
    1    4   21     -0.89      0.00
   -1   -5   19      0.26      0.00
   -1   -5   18      0.11      0.00
   -1   -5   17     -0.77      0.00
   -1   -5   16     -2.45      0.00
   -1   -5   15      1.68      0.00
   -1   -5   14      0.59      0.00
   -1   -5   13      2.05      0.00
   -1   -5   12     -7.47      0.00
   -1   -5   11     -0.61      0.00
   -1   -5   10      4.02      0.00
   -1   -5    9     12.45      0.00
   -1   -5    8     -3.35      0.00
   -1   -5    7      0.53      0.00
   -1   -5    6    -19.43      0.00
   -1   -5    5     48.57      0.00
   -1   -5    4    -13.96      0.00
   -1   -5    3    -15.00      0.00
   -1   -5    2    -18.90      0.00
   -1   -5    1     17.11      0.00
    1    5    0      6.33      0.00
    1    5    1      9.80      0.00
    1    5    2    -42.48      0.00
    1    5    3     60.36      0.00
    1    5    4     28.52      0.00
    1    5    5     16.91      0.00
    1    5    6      3.80      0.00
    1    5    7     14.18      0.00
    1    5    8     12.38      0.00
    1    5    9     11.06      0.00
    1    5   10     -3.53      0.00
    1    5   11      0.33      0.00
    1    5   12      1.04      0.00
    1    5   13     -0.02      0.00
    1    5   14      0.79      0.00
    1    5   15      0.81      0.00
    1    5   16      2.18      0.00
    1    5   17     -1.67      0.00
    1    5   18      1.56      0.00
    1    5   19      0.18      0.00
    1    5   20      1.73      0.00
    1    5   21      0.77      0.00
   -1   -6   18      0.06      0.00
   -1   -6   17      1.34      0.00
   -1   -6   16      1.17      0.00
   -1   -6   15     -1.35      0.00
   -1   -6   14     -1.58      0.00
   -1   -6   13      0.64      0.00
   -1   -6   12      5.05      0.00
   -1   -6   11     -0.83      0.00
   -1   -6   10     -7.50      0.00
   -1   -6    9     -5.85      0.00
   -1   -6    8      1.73      0.00
   -1   -6    7     -2.05      0.00
   -1   -6    6      9.58      0.00
   -1   -6    5    -41.37      0.00
   -1   -6    4     10.53      0.00
   -1   -6    3     12.24      0.00
   -1   -6    2     12.96      0.00
   -1   -6    1    -25.07      0.00
    1    6    0     -9.44      0.00
    1    6    1     -8.20      0.00
    1    6    2     48.22      0.00
    1    6    3    -62.70      0.00
    1    6    4    -30.86      0.00
    1    6    5    -21.60      0.00
    1    6    6     12.60      0.00
    1    6    7    -18.31      0.00
    1    6    8    -12.53      0.00
    1    6    9    -15.92      0.00
    1    6   10     10.71      0.00
    1    6   11     -0.90      0.00
    1    6   12      0.52      0.00
    1    6   13     -2.29      0.00
    1    6   14      1.11      0.00
    1    6   15     -1.71      0.00
    1    6   16     -1.34      0.00
    1    6   17      1.77      0.00
    1    6   18     -1.30      0.00
    1    6   19     -0.50      0.00
    1    6   20     -1.44      0.00
    1    6   21     -0.45      0.00
   -1   -7   18     -0.34      0.00
   -1   -7   17     -1.30      0.00
   -1   -7   16      0.26      0.00
   -1   -7   15      1.01      0.00
   -1   -7   14      1.36      0.00
   -1   -7   13     -3.20      0.00
   -1   -7   12     -1.94      0.00
   -1   -7   11      2.49      0.00
   -1   -7   10      9.31      0.00
   -1   -7    9     -2.78      0.00
   -1   -7    8      0.98      0.00
   -1   -7    7      3.80      0.00
   -1   -7    6      0.14      0.00
   -1   -7    5     25.84      0.00
   -1   -7    4     -6.89      0.00
   -1   -7    3     -8.65      0.00
   -1   -7    2     -1.67      0.00
   -1   -7    1     15.79      0.00
    1    7    0      8.69      0.00
    1    7    1      6.03      0.00
    1    7    2    -40.91      0.00
    1    7    3     50.07      0.00
    1    7    4     26.59      0.00
    1    7    5     20.97      0.00
    1    7    6    -18.53      0.00
    1    7    7     16.06      0.00
    1    7    8      9.82      0.00
    1    7    9     17.03      0.00
    1    7   10    -14.66      0.00
    1    7   11      0.04      0.00
    1    7   12     -2.20      0.00
    1    7   13      4.30      0.00
    1    7   14     -2.51      0.00
    1    7   15      2.16      0.00
    1    7   16      0.51      0.00
    1    7   17     -1.53      0.00
    1    7   18      1.26      0.00
    1    7   19      0.83      0.00
    1    7   20      1.05      0.00
    1    7   21      0.18      0.00
   -1   -8   17      1.03      0.00
   -1   -8   16     -0.93      0.00
   -1   -8   15     -0.73      0.00
   -1   -8   14     -0.79      0.00
   -1   -8   13      4.18      0.00
   -1   -8   12     -0.58      0.00
   -1   -8   11     -2.89      0.00
   -1   -8   10     -8.56      0.00
   -1   -8    9      9.55      0.00
   -1   -8    8     -4.77      0.00
   -1   -8    7     -5.23      0.00
   -1   -8    6     -6.05      0.00
   -1   -8    5     -7.62      0.00
   -1   -8    4      3.71      0.00
   -1   -8    3      4.57      0.00
   -1   -8    2    -10.98      0.00
   -1   -8    1      1.90      0.00
    1    8    0     -4.82      0.00
    1    8    1     -2.53      0.00
    1    8    2     25.66      0.00
    1    8    3    -29.37      0.00
    1    8    4    -18.84      0.00
    1    8    5    -16.31      0.00
    1    8    6     15.37      0.00
    1    8    7     -8.64      0.00
    1    8    8     -5.11      0.00
    1    8    9    -14.58      0.00
    1    8   10     14.13      0.00
    1    8   11      1.92      0.00
    1    8   12      3.69      0.00
    1    8   13     -5.36      0.00
    1    8   14      3.05      0.00
    1    8   15     -1.93      0.00
    1    8   16      0.18      0.00
    1    8   17      0.91      0.00
    1    8   18     -1.49      0.00
    1    8   19     -1.13      0.00
    1    8   20     -0.60      0.00
    1    8   21     -0.04      0.00
   -1   -9   16      1.02      0.00
   -1   -9   15      0.26      0.00
   -1   -9   14     -0.34      0.00
   -1   -9   13     -3.76      0.00
   -1   -9   12      2.41      0.00
   -1   -9   11      2.90      0.00
   -1   -9   10      5.99      0.00
   -1   -9    9    -13.60      0.00
   -1   -9    8      7.29      0.00
   -1   -9    7      6.10      0.00
   -1   -9    6      8.16      0.00
   -1   -9    5     -6.59      0.00
   -1   -9    4     -1.78      0.00
   -1   -9    3     -1.91      0.00
   -1   -9    2     19.81      0.00
   -1   -9    1    -19.04      0.00
    1    9    0      0.34      0.00
    1    9    1     -1.17      0.00
    1    9    2     -8.50      0.00
    1    9    3      7.86      0.00
    1    9    4      9.52      0.00
    1    9    5      8.99      0.00
    1    9    6     -6.44      0.00
    1    9    7      0.46      0.00
    1    9    8      0.18      0.00
    1    9    9      9.16      0.00
    1    9   10    -10.53      0.00
    1    9   11     -3.97      0.00
    1    9   12     -4.48      0.00
    1    9   13      5.12      0.00
    1    9   14     -2.90      0.00
    1    9   15      1.24      0.00
    1    9   16     -0.33      0.00
    1    9   17     -0.08      0.00
    1    9   18      1.59      0.00
    1    9   19      0.98      0.00
    1    9   20      0.23      0.00
    1    9   21      0.26      0.00
   -1  -10   15      0.07      0.00
   -1  -10   14      1.04      0.00
   -1  -10   13      2.20      0.00
   -1  -10   12     -2.67      0.00
   -1  -10   11     -1.84      0.00
   -1  -10   10     -2.63      0.00
   -1  -10    9     13.32      0.00
   -1  -10    8     -8.56      0.00
   -1  -10    7     -5.76      0.00
   -1  -10    6     -5.86      0.00
   -1  -10    5     13.98      0.00
   -1  -10    4      0.60      0.00
   -1  -10    3      0.11      0.00
   -1  -10    2    -22.38      0.00
   -1  -10    1     29.87      0.00
    1   10    0      3.49      0.00
    1   10    1      4.40      0.00
    1   10    2     -5.00      0.00
    1   10    3      8.00      0.00
    1   10    4     -1.73      0.00
    1   10    5     -1.37      0.00
    1   10    6     -3.14      0.00
    1   10    7      5.81      0.00
    1   10    8      3.33      0.00
    1   10    9     -3.18      0.00
    1   10   10      5.38      0.00
    1   10   11      5.39      0.00
    1   10   12      4.65      0.00
    1   10   13     -3.73      0.00
    1   10   14      2.05      0.00
    1   10   15     -0.45      0.00
    1   10   16      0.17      0.00
    1   10   17     -0.54      0.00
    1   10   18     -1.75      0.00
    1   10   19     -0.66      0.00
    1   10   20      0.06      0.00
    1   10   21     -0.41      0.00
   -1  -11   15     -0.42      0.00
   -1  -11   14     -1.51      0.00
   -1  -11   13     -0.31      0.00
   -1  -11   12      2.13      0.00
   -1  -11   11      0.76      0.00
   -1  -11   10     -0.72      0.00
   -1  -11    9    -10.23      0.00
   -1  -11    8      7.95      0.00
   -1  -11    7      4.95      0.00
   -1  -11    6      1.74      0.00
   -1  -11    5    -14.24      0.00
   -1  -11    4     -0.76      0.00
   -1  -11    3      0.50      0.00
   -1  -11    2     19.19      0.00
   -1  -11    1    -31.56      0.00
    1   11    0     -5.62      0.00
    1   11    1     -6.39      0.00
    1   11    2     11.80      0.00
    1   11    3    -15.27      0.00
    1   11    4     -3.31      0.00
    1   11    5     -4.83      0.00
    1   11    6     10.00      0.00
    1   11    7     -7.72      0.00
    1   11    8     -4.18      0.00
    1   11    9     -2.09      0.00
    1   11   10     -0.94      0.00
    1   11   11     -5.50      0.00
    1   11   12     -3.68      0.00
    1   11   13      1.78      0.00
    1   11   14     -1.08      0.00
    1   11   15      0.02      0.00
    1   11   16      0.57      0.00
    1   11   17      0.70      0.00
    1   11   18      1.52      0.00
    1   11   19      0.11      0.00
    1   11   20     -0.02      0.00
    1   11   21      0.64      0.00
   -1  -12   14      1.40      0.00
   -1  -12   13     -0.92      0.00
   -1  -12   12     -0.68      0.00
   -1  -12   11      0.27      0.00
   -1  -12   10      2.84      0.00
   -1  -12    9      4.88      0.00
   -1  -12    8     -6.29      0.00
   -1  -12    7     -3.24      0.00
   -1  -12    6      3.26      0.00
   -1  -12    5      9.37      0.00
   -1  -12    4      0.79      0.00
   -1  -12    3     -1.05      0.00
   -1  -12    2    -12.23      0.00
   -1  -12    1     26.07      0.00
    1   12    0      5.94      0.00
    1   12    1      6.46      0.00
    1   12    2    -11.79      0.00
    1   12    3     14.64      0.00
    1   12    4      5.00      0.00
    1   12    5      7.85      0.00
    1   12    6    -12.37      0.00
    1   12    7      5.98      0.00
    1   12    8      2.66      0.00
    1   12    9      5.03      0.00
    1   12   10     -2.05      0.00
    1   12   11      4.41      0.00
    1   12   12      1.87      0.00
    1   12   13     -0.19      0.00
    1   12   14      0.33      0.00
    1   12   15      0.15      0.00
    1   12   16     -1.46      0.00
    1   12   17     -0.71      0.00
    1   12   18     -1.33      0.00
    1   12   19      0.34      0.00
    1   12   20      0.03      0.00
   -1  -13   13      1.30      0.00
   -1  -13   12     -0.54      0.00
   -1  -13   11     -0.81      0.00
   -1  -13   10     -3.56      0.00
   -1  -13    9      0.13      0.00
   -1  -13    8      4.02      0.00
   -1  -13    7      1.62      0.00
   -1  -13    6     -6.73      0.00
   -1  -13    5     -2.36      0.00
   -1  -13    4     -0.96      0.00
   -1  -13    3      1.42      0.00
   -1  -13    2      4.65      0.00
   -1  -13    1    -16.33      0.00
    1   13    0     -4.75      0.00
    1   13    1     -4.94      0.00
    1   13    2      7.17      0.00
    1   13    3     -9.19      0.00
    1   13    4     -4.32      0.00
    1   13    5     -7.56      0.00
    1   13    6     10.97      0.00
    1   13    7     -1.73      0.00
    1   13    8     -0.05      0.00
    1   13    9     -5.71      0.00
    1   13   10      3.23      0.00
    1   13   11     -2.24      0.00
    1   13   12      0.32      0.00
    1   13   13     -0.73      0.00
    1   13   14     -0.12      0.00
    1   13   15      0.23      0.00
    1   13   16      2.44      0.00
    1   13   17      0.54      0.00
    1   13   18      0.81      0.00
    1   13   19     -0.63      0.00
    1   13   20      0.23      0.00
   -1  -14   12      1.18      0.00
   -1  -14   11      0.99      0.00
   -1  -14   10      2.69      0.00
   -1  -14    9     -3.58      0.00
   -1  -14    8     -1.97      0.00
   -1  -14    7      0.06      0.00
   -1  -14    6      8.25      0.00
   -1  -14    5     -4.21      0.00
   -1  -14    4      0.48      0.00
   -1  -14    3     -1.92      0.00
   -1  -14    2      1.71      0.00
   -1  -14    1      6.50      0.00
    1   14    0      2.66      0.00
    1   14    1      2.23      0.00
    1   14    2     -0.92      0.00
    1   14    3      2.77      0.00
    1   14    4      2.30      0.00
    1   14    5      4.58      0.00
    1   14    6     -7.19      0.00
    1   14    7     -2.49      0.00
    1   14    8     -2.17      0.00
    1   14    9      4.17      0.00
    1   14   10     -3.25      0.00
    1   14   11     -0.11      0.00
    1   14   12     -1.90      0.00
    1   14   13      0.90      0.00
    1   14   14      0.38      0.00
    1   14   15     -0.75      0.00
    1   14   16     -3.05      0.00
    1   14   17     -0.62      0.00
    1   14   18     -0.52      0.00
    1   14   19      0.76      0.00
   -1  -15   10     -1.36      0.00
   -1  -15    9      4.27      0.00
   -1  -15    8      0.64      0.00
   -1  -15    7     -0.91      0.00
   -1  -15    6     -7.10      0.00
   -1  -15    5      8.20      0.00
   -1  -15    4     -0.27      0.00
   -1  -15    3      1.95      0.00
   -1  -15    2     -5.18      0.00
   -1  -15    1      1.27      0.00
    1   15    0     -0.41      0.00
    1   15    1      0.39      0.00
    1   15    2     -4.39      0.00
    1   15    3      1.97      0.00
    1   15    4     -0.17      0.00
    1   15    5     -0.65      0.00
    1   15    6      2.95      0.00
    1   15    7      5.37      0.00
    1   15    8      3.23      0.00
    1   15    9     -1.53      0.00
    1   15   10      2.49      0.00
    1   15   11      1.77      0.00
    1   15   12      2.35      0.00
    1   15   13     -0.60      0.00
    1   15   14     -0.65      0.00
    1   15   15      1.33      0.00
    1   15   16      3.08      0.00
    1   15   17      0.49      0.00
    1   15   18      0.25      0.00
   -1  -16    9     -3.08      0.00
   -1  -16    8     -0.17      0.00
   -1  -16    7      1.26      0.00
   -1  -16    6      4.65      0.00
   -1  -16    5     -8.95      0.00
   -1  -16    4     -0.17      0.00
   -1  -16    3     -1.77      0.00
   -1  -16    2      5.83      0.00
   -1  -16    1     -5.13      0.00
    1   16    0     -1.35      0.00
    1   16    1     -2.41      0.00
    1   16    2      7.00      0.00
    1   16    3     -3.81      0.00
    1   16    4     -1.21      0.00
    1   16    5     -2.83      0.00
    1   16    6      0.31      0.00
    1   16    7     -6.01      0.00
    1   16    8     -2.95      0.00
    1   16    9     -1.24      0.00
    1   16   10     -1.76      0.00
    1   16   11     -2.25      0.00
    1   16   12     -1.60      0.00
    1   16   13      0.23      0.00
    1   16   14      0.81      0.00
    1   16   15     -1.52      0.00
    1   16   16     -2.66      0.00
    1   16   17     -0.46      0.00
    1   16   18     -0.18      0.00
   -1  -17    7     -0.82      0.00
   -1  -17    6     -1.85      0.00
   -1  -17    5      6.86      0.00
   -1  -17    4      0.11      0.00
   -1  -17    3      1.21      0.00
   -1  -17    2     -3.87      0.00
   -1  -17    1      5.83      0.00
    1   17    0      2.23      0.00
    1   17    1      2.82      0.00
    1   17    2     -6.90      0.00
    1   17    3      3.40      0.00
    1   17    4      1.73      0.00
    1   17    5      4.72      0.00
    1   17    6     -2.05      0.00
    1   17    7      4.91      0.00
    1   17    8      2.00      0.00
    1   17    9      3.10      0.00
    1   17   10      1.09      0.00
    1   17   11      1.61      0.00
    1   17   12      0.28      0.00
    1   17   13      0.23      0.00
    1   17   14     -0.63      0.00
    1   17   15      1.28      0.00
    1   17   16      1.74      0.00
    1   17   17      0.25      0.00
   -1  -18    6      0.13      0.00
   -1  -18    5     -3.90      0.00
   -1  -18    4     -0.22      0.00
   -1  -18    3     -0.80      0.00
   -1  -18    2      1.37      0.00
   -1  -18    1     -4.01      0.00
    1   18    0     -2.29      0.00
    1   18    1     -2.37      0.00
    1   18    2      4.81      0.00
    1   18    3     -1.59      0.00
    1   18    4     -1.38      0.00
    1   18    5     -4.98      0.00
    1   18    6      2.20      0.00
    1   18    7     -2.74      0.00
    1   18    8     -0.69      0.00
    1   18    9     -3.72      0.00
    1   18   10     -0.90      0.00
    1   18   11     -0.65      0.00
    1   18   12      1.07      0.00
    1   18   13     -0.36      0.00
    1   18   14      0.38      0.00
    1   18   15     -0.90      0.00
   -1  -19    3      0.57      0.00
   -1  -19    2      0.74      0.00
   -1  -19    1      1.87      0.00
    1   19    0      1.53      0.00
    1   19    1      1.06      0.00
    1   19    2     -2.32      0.00
    1   19    3      0.12      0.00
    1   19    4      0.81      0.00
    1   19    5      3.67      0.00
    1   19    6     -1.68      0.00
    1   19    7      0.85      0.00
    1   19    8     -0.09      0.00
    1   19    9      3.09      0.00
    1   19   10      0.55      0.00
    1   19   11     -0.16      0.00
    1   19   12     -1.49      0.00
    1   19   13      0.44      0.00
    1   19   14     -0.24      0.00
   -1  -20    1     -0.28      0.00
    1   20    0     -0.77      0.00
    1   20    1     -0.23      0.00
    1   20    2      0.61      0.00
    1   20    3      0.76      0.00
    1   20    4     -0.23      0.00
    1   20    5     -2.04      0.00
    1   20    6      0.89      0.00
    1   20    7      0.37      0.00
    1   20    8      0.52      0.00
    1   20    9     -1.98      0.00
    1   20   10     -0.43      0.00
    1   20   11      0.46      0.00
    1   20   12      1.33      0.00
    1   21    5      0.56      0.00
    1   21    7     -0.43      0.00
   -2   20    6     -0.47      0.00
   -2   20    5      0.61      0.00
   -2   20    4      0.15      0.00
   -2   19   11     -0.12      0.00
   -2   19   10     -0.10      0.00
   -2   19    9     -1.65      0.00
   -2   19    8      0.21      0.00
   -2   19    7      0.26      0.00
   -2   19    6      1.33      0.00
   -2   19    5     -1.10      0.00
   -2   19    4      0.04      0.00
   -2   19    3     -0.43      0.00
   -2   19    2      0.77      0.00
   -2   19    1      0.46      0.00
   -2   19    0      0.43      0.00
    2  -19    1      0.14      0.00
   -2   18   13     -0.13      0.00
   -2   18   12     -1.29      0.00
   -2   18   11      0.16      0.00
   -2   18   10     -0.20      0.00
   -2   18    9      2.04      0.00
   -2   18    8     -0.81      0.00
   -2   18    7     -0.98      0.00
   -2   18    6     -2.83      0.00
   -2   18    5      1.34      0.00
   -2   18    4     -0.33      0.00
   -2   18    3      0.89      0.00
   -2   18    2     -3.44      0.00
   -2   18    1     -0.66      0.00
   -2   18    0     -0.74      0.00
    2  -18    1      0.79      0.00
    2  -18    2     -1.53      0.00
    2  -18    3     -0.85      0.00
    2  -18    4     -1.45      0.00
   -2   17   15     -0.26      0.00
   -2   17   14     -0.28      0.00
   -2   17   13      0.93      0.00
   -2   17   12      2.10      0.00
   -2   17   11     -0.13      0.00
   -2   17   10      1.01      0.00
   -2   17    9     -1.55      0.00
   -2   17    8      1.40      0.00
   -2   17    7      1.44      0.00
   -2   17    6      4.17      0.00
   -2   17    5     -0.89      0.00
   -2   17    4      0.70      0.00
   -2   17    3     -1.71      0.00
   -2   17    2      6.49      0.00
   -2   17    1      1.20      0.00
   -2   17    0      0.56      0.00
    2  -17    1     -2.87      0.00
    2  -17    2      4.18      0.00
    2  -17    3      1.75      0.00
    2  -17    4      2.33      0.00
    2  -17    5     -1.92      0.00
    2  -17    6      0.08      0.00
   -2   16   16     -0.34      0.00
   -2   16   15     -0.24      0.00
   -2   16   14      0.06      0.00
   -2   16   13     -2.07      0.00
   -2   16   12     -2.76      0.00
   -2   16   11      0.08      0.00
   -2   16   10     -1.50      0.00
   -2   16    9      0.49      0.00
   -2   16    8     -1.83      0.00
   -2   16    7     -1.88      0.00
   -2   16    6     -4.31      0.00
   -2   16    5      0.10      0.00
   -2   16    4     -0.98      0.00
   -2   16    3      2.44      0.00
   -2   16    2     -7.97      0.00
   -2   16    1     -1.66      0.00
   -2   16    0      0.16      0.00
    2  -16    1      4.96      0.00
    2  -16    2     -7.16      0.00
    2  -16    3     -2.35      0.00
    2  -16    4     -2.25      0.00
    2  -16    5      4.72      0.00
    2  -16    6     -1.56      0.00
    2  -16    7     -1.69      0.00
    2  -16    8     -2.51      0.00
   -2   15   17      0.04      0.00
   -2   15   16      0.53      0.00
   -2   15   15      1.08      0.00
   -2   15   14      0.08      0.00
   -2   15   13      2.86      0.00
   -2   15   12      2.87      0.00
   -2   15   11      0.28      0.00
   -2   15   10      1.61      0.00
   -2   15    9      0.92      0.00
   -2   15    8      1.47      0.00
   -2   15    7      2.05      0.00
   -2   15    6      2.24      0.00
   -2   15    5      0.82      0.00
   -2   15    4      1.38      0.00
   -2   15    3     -2.28      0.00
   -2   15    2      6.24      0.00
   -2   15    1      1.70      0.00
   -2   15    0     -1.15      0.00
    2  -15    1     -6.11      0.00
    2  -15    2      8.47      0.00
    2  -15    3      2.43      0.00
    2  -15    4      1.49      0.00
    2  -15    5     -6.95      0.00
    2  -15    6      3.06      0.00
    2  -15    7      2.30      0.00
    2  -15    8      3.77      0.00
    2  -15    9     -3.94      0.00
   -2   14   18      0.50      0.00
   -2   14   17      0.49      0.00
   -2   14   16     -0.38      0.00
   -2   14   15     -2.26      0.00
   -2   14   14     -0.44      0.00
   -2   14   13     -3.25      0.00
   -2   14   12     -2.34      0.00
   -2   14   11     -0.65      0.00
   -2   14   10     -0.88      0.00
   -2   14    9     -2.04      0.00
   -2   14    8     -0.34      0.00
   -2   14    7     -2.41      0.00
   -2   14    6      2.13      0.00
   -2   14    5     -1.37      0.00
   -2   14    4     -1.76      0.00
   -2   14    3      0.37      0.00
   -2   14    2     -0.53      0.00
   -2   14    1     -0.66      0.00
   -2   14    0      1.79      0.00
    2  -14    1      4.34      0.00
    2  -14    2     -7.06      0.00
    2  -14    3     -1.01      0.00
    2  -14    4      0.73      0.00
    2  -14    5      6.67      0.00
    2  -14    6     -4.27      0.00
    2  -14    7     -2.68      0.00
    2  -14    8     -3.71      0.00
    2  -14    9      6.14      0.00
    2  -14   10     -0.27      0.00
    2  -14   11     -1.74      0.00
   -2   13   19      0.18      0.00
   -2   13   18     -0.12      0.00
   -2   13   17     -1.13      0.00
   -2   13   16      0.09      0.00
   -2   13   15      3.10      0.00
   -2   13   14      0.47      0.00
   -2   13   13      2.99      0.00
   -2   13   12      1.60      0.00
   -2   13   11      0.98      0.00
   -2   13   10     -0.28      0.00
   -2   13    9      2.33      0.00
   -2   13    8     -1.50      0.00
   -2   13    7      2.58      0.00
   -2   13    6     -8.06      0.00
   -2   13    5      1.54      0.00
   -2   13    4      2.18      0.00
   -2   13    3      3.54      0.00
   -2   13    2     -8.36      0.00
   -2   13    1     -1.32      0.00
   -2   13    0     -2.05      0.00
    2  -13    1      0.53      0.00
    2  -13    2      2.63      0.00
    2  -13    3     -1.52      0.00
    2  -13    4     -3.24      0.00
    2  -13    5     -2.87      0.00
    2  -13    6      3.40      0.00
    2  -13    7      1.79      0.00
    2  -13    8      2.32      0.00
    2  -13    9     -6.27      0.00
    2  -13   10      0.77      0.00
    2  -13   11      2.51      0.00
    2  -13   12      0.87      0.00
   -2   12   19     -0.34      0.00
   -2   12   18      0.08      0.00
   -2   12   17      2.18      0.00
   -2   12   16      0.20      0.00
   -2   12   15     -3.70      0.00
   -2   12   14     -0.45      0.00
   -2   12   13     -1.94      0.00
   -2   12   12     -0.74      0.00
   -2   12   11     -0.80      0.00
   -2   12   10      1.32      0.00
   -2   12    9     -1.35      0.00
   -2   12    8      3.51      0.00
   -2   12    7     -2.37      0.00
   -2   12    6     13.59      0.00
   -2   12    5     -1.06      0.00
   -2   12    4     -2.21      0.00
   -2   12    3     -8.46      0.00
   -2   12    2     18.30      0.00
   -2   12    1      3.52      0.00
   -2   12    0      1.73      0.00
    2  -12    1     -8.07      0.00
    2  -12    2      3.66      0.00
    2  -12    3      5.52      0.00
    2  -12    4      6.01      0.00
    2  -12    5     -4.43      0.00
    2  -12    6     -1.42      0.00
    2  -12    7      0.16      0.00
    2  -12    8      0.63      0.00
    2  -12    9      4.55      0.00
    2  -12   10     -1.31      0.00
    2  -12   11     -3.11      0.00
    2  -12   12      0.00      0.00
    2  -12   13      1.21      0.00
   -2   11   20      1.01      0.00
   -2   11   19      0.20      0.00
   -2   11   18      0.03      0.00
   -2   11   17     -2.73      0.00
   -2   11   16     -0.49      0.00
   -2   11   15      3.18      0.00
   -2   11   14      0.07      0.00
   -2   11   13      0.60      0.00
   -2   11   12      0.26      0.00
   -2   11   11     -0.22      0.00
   -2   11   10     -1.59      0.00
   -2   11    9     -0.58      0.00
   -2   11    8     -5.09      0.00
   -2   11    7      0.86      0.00
   -2   11    6    -16.82      0.00
   -2   11    5     -0.20      0.00
   -2   11    4      2.37      0.00
   -2   11    3     12.84      0.00
   -2   11    2    -26.09      0.00
   -2   11    1     -5.19      0.00
   -2   11    0     -1.15      0.00
    2  -11    1     15.51      0.00
    2  -11    2     -9.53      0.00
    2  -11    3     -9.23      0.00
    2  -11    4     -7.95      0.00
    2  -11    5     13.00      0.00
    2  -11    6     -2.04      0.00
    2  -11    7     -3.15      0.00
    2  -11    8     -3.24      0.00
    2  -11    9     -0.59      0.00
    2  -11   10      1.74      0.00
    2  -11   11      2.30      0.00
    2  -11   12     -2.16      0.00
    2  -11   13     -0.24      0.00
    2  -11   14      0.41      0.00
   -2   10   20     -0.96      0.00
   -2   10   19      0.45      0.00
   -2   10   18      0.38      0.00
   -2   10   17      2.95      0.00
   -2   10   16      0.39      0.00
   -2   10   15     -2.21      0.00
   -2   10   14      0.49      0.00
   -2   10   13      1.03      0.00
   -2   10   12     -0.03      0.00
   -2   10   11      1.78      0.00
   -2   10   10      0.47      0.00
   -2   10    9      3.03      0.00
   -2   10    8      6.04      0.00
   -2   10    7      1.95      0.00
   -2   10    6     15.08      0.00
   -2   10    5      2.23      0.00
   -2   10    4     -2.30      0.00
   -2   10    3    -14.27      0.00
   -2   10    2     27.93      0.00
   -2   10    1      4.87      0.00
   -2   10    0     -0.32      0.00
    2  -10    1    -19.35      0.00
    2  -10    2     12.66      0.00
    2  -10    3     11.60      0.00
    2  -10    4      8.93      0.00
    2  -10    5    -20.76      0.00
    2  -10    6      5.10      0.00
    2  -10    7      5.99      0.00
    2  -10    8      5.25      0.00
    2  -10    9     -3.46      0.00
    2  -10   10     -2.18      0.00
    2  -10   11     -0.99      0.00
    2  -10   12      4.60      0.00
    2  -10   13     -1.36      0.00
    2  -10   14     -0.65      0.00
    2  -10   15     -0.41      0.00
   -2    9   20      0.48      0.00
   -2    9   19     -1.22      0.00
   -2    9   18     -0.52      0.00
   -2    9   17     -2.75      0.00
   -2    9   16     -0.40      0.00
   -2    9   15      0.74      0.00
   -2    9   14     -1.00      0.00
   -2    9   13     -2.20      0.00
   -2    9   12      0.24      0.00
   -2    9   11     -3.54      0.00
   -2    9   10      2.27      0.00
   -2    9    9     -4.67      0.00
   -2    9    8     -6.16      0.00
   -2    9    7     -6.53      0.00
   -2    9    6     -7.67      0.00
   -2    9    5     -3.74      0.00
   -2    9    4      2.87      0.00
   -2    9    3     11.53      0.00
   -2    9    2    -21.92      0.00
   -2    9    1     -2.04      0.00
   -2    9    0      3.00      0.00
    2   -9    1     16.12      0.00
    2   -9    2    -10.43      0.00
    2   -9    3    -10.33      0.00
    2   -9    4     -8.18      0.00
    2   -9    5     24.03      0.00
    2   -9    6     -7.79      0.00
    2   -9    7     -7.23      0.00
    2   -9    8     -4.74      0.00
    2   -9    9      6.58      0.00
    2   -9   10      1.85      0.00
    2   -9   11     -1.04      0.00
    2   -9   12     -6.56      0.00
    2   -9   13      3.50      0.00
    2   -9   14      1.18      0.00
    2   -9   15      0.45      0.00
    2   -9   16     -1.01      0.00
   -2    8   20      0.05      0.00
   -2    8   19      2.15      0.00
   -2    8   18      0.64      0.00
   -2    8   17      2.36      0.00
   -2    8   16      0.23      0.00
   -2    8   15      0.40      0.00
   -2    8   14      1.41      0.00
   -2    8   13      2.91      0.00
   -2    8   12     -1.19      0.00
   -2    8   11      4.39      0.00
   -2    8   10     -5.87      0.00
   -2    8    9      5.41      0.00
   -2    8    8      5.26      0.00
   -2    8    7     11.02      0.00
   -2    8    6     -5.07      0.00
   -2    8    5      4.09      0.00
   -2    8    4     -2.79      0.00
   -2    8    3     -4.52      0.00
   -2    8    2      7.89      0.00
   -2    8    1     -4.61      0.00
   -2    8    0     -7.26      0.00
    2   -8    1     -3.78      0.00
    2   -8    2      2.40      0.00
    2   -8    3      5.16      0.00
    2   -8    4      5.04      0.00
    2   -8    5    -21.03      0.00
    2   -8    6      8.67      0.00
    2   -8    7      6.19      0.00
    2   -8    8      2.09      0.00
    2   -8    9     -6.54      0.00
    2   -8   10     -1.01      0.00
    2   -8   11      2.01      0.00
    2   -8   12      6.96      0.00
    2   -8   13     -4.89      0.00
    2   -8   14     -1.15      0.00
    2   -8   15     -0.36      0.00
    2   -8   16      1.51      0.00
    2   -8   17     -0.28      0.00
   -2    7   21      0.77      0.00
   -2    7   20     -0.31      0.00
   -2    7   19     -2.61      0.00
   -2    7   18     -0.49      0.00
   -2    7   17     -2.00      0.00
   -2    7   16     -0.38      0.00
   -2    7   15     -1.06      0.00
   -2    7   14     -1.51      0.00
   -2    7   13     -2.79      0.00
   -2    7   12      2.76      0.00
   -2    7   11     -3.80      0.00
   -2    7   10      9.38      0.00
   -2    7    9     -4.52      0.00
   -2    7    8     -3.40      0.00
   -2    7    7    -14.43      0.00
   -2    7    6     19.19      0.00
   -2    7    5     -2.31      0.00
   -2    7    4      2.74      0.00
   -2    7    3     -4.28      0.00
   -2    7    2      9.57      0.00
   -2    7    1     13.53      0.00
   -2    7    0     12.63      0.00
    2   -7    1    -15.62      0.00
    2   -7    2     10.88      0.00
    2   -7    3      3.34      0.00
    2   -7    4      0.26      0.00
    2   -7    5     10.36      0.00
    2   -7    6     -8.01      0.00
    2   -7    7     -2.84      0.00
    2   -7    8      3.94      0.00
    2   -7    9      2.81      0.00
    2   -7   10     -0.91      0.00
    2   -7   11     -2.47      0.00
    2   -7   12     -5.52      0.00
    2   -7   13      5.60      0.00
    2   -7   14      0.80      0.00
    2   -7   15      0.00      0.00
    2   -7   16     -1.65      0.00
    2   -7   17      0.63      0.00
   -2    6   21     -0.69      0.00
   -2    6   20      0.40      0.00
   -2    6   19      2.63      0.00
   -2    6   18      0.33      0.00
   -2    6   17      1.68      0.00
   -2    6   16      0.68      0.00
   -2    6   15      0.95      0.00
   -2    6   14      1.60      0.00
   -2    6   13      1.90      0.00
   -2    6   12     -4.53      0.00
   -2    6   11      1.42      0.00
   -2    6   10    -10.91      0.00
   -2    6    9      2.39      0.00
   -2    6    8      0.45      0.00
   -2    6    7     13.88      0.00
   -2    6    6    -29.91      0.00
   -2    6    5      0.20      0.00
   -2    6    4     -1.24      0.00
   -2    6    3     10.73      0.00
   -2    6    2    -25.39      0.00
   -2    6    1    -23.10      0.00
   -2    6    0    -17.86      0.00
    2   -6    1     37.90      0.00
    2   -6    2    -25.49      0.00
    2   -6    3    -12.80      0.00
    2   -6    4     -6.84      0.00
    2   -6    5      4.77      0.00
    2   -6    6      5.63      0.00
    2   -6    7     -0.99      0.00
    2   -6    8    -11.54      0.00
    2   -6    9      4.74      0.00
    2   -6   10      2.43      0.00
    2   -6   11      1.73      0.00
    2   -6   12      2.60      0.00
    2   -6   13     -4.40      0.00
    2   -6   14      0.30      0.00
    2   -6   15      0.25      0.00
    2   -6   16      0.73      0.00
    2   -6   17     -1.05      0.00
    2   -6   18     -0.74      0.00
   -2    5   21      0.48      0.00
   -2    5   20     -0.31      0.00
   -2    5   19     -2.17      0.00
   -2    5   18     -0.28      0.00
   -2    5   17     -1.41      0.00
   -2    5   16     -1.07      0.00
   -2    5   15     -0.19      0.00
   -2    5   14     -2.11      0.00
   -2    5   13     -0.48      0.00
   -2    5   12      5.80      0.00
   -2    5   11      2.60      0.00
   -2    5   10      9.75      0.00
   -2    5    9      1.09      0.00
   -2    5    8      2.48      0.00
   -2    5    7     -9.42      0.00
   -2    5    6     32.25      0.00
   -2    5    5      2.00      0.00
   -2    5    4     -0.53      0.00
   -2    5    3    -10.39      0.00
   -2    5    2     31.11      0.00
   -2    5    1     28.75      0.00
   -2    5    0     22.33      0.00
    2   -5    1    -54.43      0.00
    2   -5    2     37.27      0.00
    2   -5    3     19.84      0.00
    2   -5    4     11.51      0.00
    2   -5    5    -19.73      0.00
    2   -5    6     -2.82      0.00
    2   -5    7      4.37      0.00
    2   -5    8     19.69      0.00
    2   -5    9    -14.15      0.00
    2   -5   10     -3.72      0.00
    2   -5   11     -1.36      0.00
    2   -5   12      1.19      0.00
    2   -5   13      2.34      0.00
    2   -5   14     -1.26      0.00
    2   -5   15     -0.67      0.00
    2   -5   16      0.46      0.00
    2   -5   17      1.26      0.00
    2   -5   18      0.86      0.00
   -2    4   21     -0.17      0.00
   -2    4   20      0.35      0.00
   -2    4   19      1.45      0.00
   -2    4   18      0.25      0.00
   -2    4   17      1.21      0.00
   -2    4   16      1.37      0.00
   -2    4   15     -1.08      0.00
   -2    4   14      2.99      0.00
   -2    4   13     -1.00      0.00
   -2    4   12     -6.03      0.00
   -2    4   11     -7.15      0.00
   -2    4   10     -5.59      0.00
   -2    4    9     -5.30      0.00
   -2    4    8     -5.40      0.00
   -2    4    7      1.01      0.00
   -2    4    6    -24.21      0.00
   -2    4    5     -2.00      0.00
   -2    4    4      3.74      0.00
   -2    4    3     -0.36      0.00
   -2    4    2    -23.25      0.00
   -2    4    1    -28.28      0.00
   -2    4    0    -24.01      0.00
    2   -4    1     59.08      0.00
    2   -4    2    -41.19      0.00
    2   -4    3    -22.12      0.00
    2   -4    4    -12.51      0.00
    2   -4    5     27.61      0.00
    2   -4    6      1.33      0.00
    2   -4    7     -5.16      0.00
    2   -4    8    -24.87      0.00
    2   -4    9     22.20      0.00
    2   -4   10      3.45      0.00
    2   -4   11      1.05      0.00
    2   -4   12     -4.16      0.00
    2   -4   13      0.91      0.00
    2   -4   14      1.91      0.00
    2   -4   15      0.57      0.00
    2   -4   16     -1.97      0.00
    2   -4   17     -1.10      0.00
    2   -4   18     -0.52      0.00
    2   -4   19      0.39      0.00
   -2    3   21      0.24      0.00
   -2    3   20     -0.40      0.00
   -2    3   19     -0.92      0.00
   -2    3   18     -0.15      0.00
   -2    3   17     -0.77      0.00
   -2    3   16     -1.46      0.00
   -2    3   15      1.90      0.00
   -2    3   14     -4.13      0.00
   -2    3   13      2.31      0.00
   -2    3   12      5.79      0.00
   -2    3   11     10.99      0.00
   -2    3   10     -0.31      0.00
   -2    3    9      9.15      0.00
   -2    3    8      7.54      0.00
   -2    3    7      7.84      0.00
   -2    3    6      8.05      0.00
   -2    3    5      1.09      0.00
   -2    3    4     -7.01      0.00
   -2    3    3     19.84      0.00
   -2    3    2     -1.09      0.00
   -2    3    1     20.10      0.00
   -2    3    0     23.44      0.00
    2   -3    1    -45.54      0.00
    2   -3    2     34.83      0.00
    2   -3    3     16.64      0.00
    2   -3    4      6.97      0.00
    2   -3    5    -23.71      0.00
    2   -3    6     -1.79      0.00
    2   -3    7      3.43      0.00
    2   -3    8     25.43      0.00
    2   -3    9    -26.15      0.00
    2   -3   10     -3.03      0.00
    2   -3   11     -1.44      0.00
    2   -3   12      5.75      0.00
    2   -3   13     -3.22      0.00
    2   -3   14     -2.00      0.00
    2   -3   15     -0.76      0.00
    2   -3   16      2.76      0.00
    2   -3   17      0.88      0.00
    2   -3   18      0.42      0.00
    2   -3   19     -0.62      0.00
   -2    2   21     -0.48      0.00
   -2    2   20      0.27      0.00
   -2    2   19      0.52      0.00
   -2    2   18      0.08      0.00
   -2    2   17      0.49      0.00
   -2    2   16      1.37      0.00
   -2    2   15     -2.21      0.00
   -2    2   14      4.52      0.00
   -2    2   13     -2.89      0.00
   -2    2   12     -4.97      0.00
   -2    2   11    -12.39      0.00
   -2    2   10      5.85      0.00
   -2    2    9    -11.97      0.00
   -2    2    8     -9.60      0.00
   -2    2    7    -14.02      0.00
   -2    2    6     11.11      0.00
   -2    2    5      1.84      0.00
   -2    2    4     10.42      0.00
   -2    2    3    -43.55      0.00
   -2    2    2     34.43      0.00
   -2    2    1     -6.39      0.00
   -2    2    0    -18.71      0.00
    2   -2    1     17.22      0.00
    2   -2    2    -19.66      0.00
    2   -2    3     -5.64      0.00
    2   -2    4      4.24      0.00
    2   -2    5      7.16      0.00
    2   -2    6      5.01      0.00
    2   -2    7      1.78      0.00
    2   -2    8    -20.31      0.00
    2   -2    9     23.62      0.00
    2   -2   10      2.00      0.00
    2   -2   11      2.04      0.00
    2   -2   12     -4.38      0.00
    2   -2   13      4.48      0.00
    2   -2   14      1.60      0.00
    2   -2   15      0.48      0.00
    2   -2   16     -2.87      0.00
    2   -2   17     -0.55      0.00
    2   -2   18     -0.34      0.00
    2   -2   19      0.82      0.00
    2   -2   20     -0.70      0.00
   -2    1   20      0.02      0.00
   -2    1   19     -0.43      0.00
   -2    1   18      0.08      0.00
   -2    1   17     -0.30      0.00
   -2    1   16     -1.33      0.00
   -2    1   15      1.38      0.00
   -2    1   14     -3.91      0.00
   -2    1   13      3.12      0.00
   -2    1   12      4.22      0.00
   -2    1   11     10.66      0.00
   -2    1   10     -9.16      0.00
   -2    1    9     12.89      0.00
   -2    1    8     11.04      0.00
   -2    1    7     14.12      0.00
   -2    1    6    -25.63      0.00
   -2    1    5     -4.48      0.00
   -2    1    4    -12.54      0.00
   -2    1    3     60.76      0.00
   -2    1    2    -68.17      0.00
   -2    1    1     -8.41      0.00
   -2    1    0     13.82      0.00
    2   -1    1     18.21      0.00
    2   -1    2      0.10      0.00
    2   -1    3     -8.99      0.00
    2   -1    4    -19.66      0.00
    2   -1    5     18.85      0.00
    2   -1    6     -8.62      0.00
    2   -1    7     -8.66      0.00
    2   -1    8     10.38      0.00
    2   -1    9    -15.95      0.00
    2   -1   10     -1.38      0.00
    2   -1   11     -2.53      0.00
    2   -1   12      1.01      0.00
    2   -1   13     -3.65      0.00
    2   -1   14     -1.34      0.00
    2   -1   15     -0.40      0.00
    2   -1   16      2.11      0.00
    2   -1   17      0.82      0.00
    2   -1   18      0.57      0.00
    2   -1   19     -1.00      0.00
    2   -1   20      0.86      0.00
   -2    0   20     -0.39      0.00
   -2    0   19      0.44      0.00
   -2    0   18     -0.12      0.00
   -2    0   17      0.66      0.00
   -2    0   16      1.15      0.00
   -2    0   15     -0.43      0.00
   -2    0   14      2.35      0.00
   -2    0   13     -2.31      0.00
   -2    0   12     -2.86      0.00
   -2    0   11     -6.48      0.00
   -2    0   10      8.41      0.00
   -2    0    9    -12.41      0.00
   -2    0    8    -11.85      0.00
   -2    0    7     -7.41      0.00
   -2    0    6     30.98      0.00
   -2    0    5      7.23      0.00
   -2    0    4     12.79      0.00
   -2    0    3    -65.67      0.00
   -2    0    2     88.56      0.00
   -2    0    1     20.21      0.00
    2    0    0     -8.98      0.00
    2    0    1    -45.73      0.00
    2    0    2     14.41      0.00
    2    0    3     19.08      0.00
    2    0    4     34.16      0.00
    2    0    5    -44.66      0.00
    2    0    6     12.11      0.00
    2    0    7     14.64      0.00
    2    0    8      1.00      0.00
    2    0    9      5.03      0.00
    2    0   10      0.61      0.00
    2    0   11      2.87      0.00
    2    0   12      4.20      0.00
    2    0   13      1.63      0.00
    2    0   14      0.89      0.00
    2    0   15     -0.41      0.00
    2    0   16     -0.78      0.00
    2    0   17     -1.16      0.00
    2    0   18     -0.67      0.00
    2    0   19      0.68      0.00
    2    0   20     -0.89      0.00
   -2   -1   20      0.49      0.00
   -2   -1   19     -0.53      0.00
   -2   -1   18      0.39      0.00
   -2   -1   17     -1.26      0.00
   -2   -1   16     -1.09      0.00
   -2   -1   15     -0.71      0.00
   -2   -1   14     -0.33      0.00
   -2   -1   13      1.30      0.00
   -2   -1   12      1.40      0.00
   -2   -1   11      1.19      0.00
   -2   -1   10     -4.31      0.00
   -2   -1    9     10.70      0.00
   -2   -1    8     11.58      0.00
   -2   -1    7     -3.98      0.00
   -2   -1    6    -24.67      0.00
   -2   -1    5     -8.09      0.00
   -2   -1    4    -11.81      0.00
   -2   -1    3     53.97      0.00
   -2   -1    2    -89.48      0.00
   -2   -1    1    -23.88      0.00
    2    1    0      9.45      0.00
    2    1    1     54.43      0.00
    2    1    2    -19.06      0.00
    2    1    3    -21.47      0.00
    2    1    4    -41.63      0.00
    2    1    5     62.12      0.00
    2    1    6    -12.88      0.00
    2    1    7    -16.83      0.00
    2    1    8    -10.76      0.00
    2    1    9      4.56      0.00
    2    1   10      0.12      0.00
    2    1   11     -2.15      0.00
    2    1   12     -8.80      0.00
    2    1   13      0.75      0.00
    2    1   14     -0.84      0.00
    2    1   15      1.46      0.00
    2    1   16     -0.56      0.00
    2    1   17      1.77      0.00
    2    1   18      0.57      0.00
    2    1   19     -0.08      0.00
    2    1   20      0.88      0.00
    2    1   21     -0.06      0.00
   -2   -2   20     -0.40      0.00
   -2   -2   19      0.51      0.00
   -2   -2   18     -0.54      0.00
   -2   -2   17      1.98      0.00
   -2   -2   16      0.73      0.00
   -2   -2   15      1.14      0.00
   -2   -2   14     -1.37      0.00
   -2   -2   13      0.50      0.00
   -2   -2   12      0.26      0.00
   -2   -2   11      2.84      0.00
   -2   -2   10     -2.29      0.00
   -2   -2    9     -8.68      0.00
   -2   -2    8    -10.16      0.00
   -2   -2    7     16.63      0.00
   -2   -2    6     10.33      0.00
   -2   -2    5      7.08      0.00
   -2   -2    4      9.39      0.00
   -2   -2    3    -32.05      0.00
   -2   -2    2     71.04      0.00
   -2   -2    1     20.38      0.00
    2    2    0    -13.45      0.00
    2    2    1    -41.58      0.00
    2    2    2      9.23      0.00
    2    2    3     13.04      0.00
    2    2    4     38.76      0.00
    2    2    5    -62.76      0.00
    2    2    6     10.87      0.00
    2    2    7     13.22      0.00
    2    2    8     14.28      0.00
    2    2    9     -9.71      0.00
    2    2   10     -0.44      0.00
    2    2   11      0.80      0.00
    2    2   12     11.56      0.00
    2    2   13     -2.48      0.00
    2    2   14      0.73      0.00
    2    2   15     -2.80      0.00
    2    2   16      1.64      0.00
    2    2   17     -2.09      0.00
    2    2   18     -0.33      0.00
    2    2   19     -0.78      0.00
    2    2   20     -1.00      0.00
    2    2   21      0.06      0.00
   -2   -3   19     -0.29      0.00
   -2   -3   18      0.61      0.00
   -2   -3   17     -2.48      0.00
   -2   -3   16     -0.62      0.00
   -2   -3   15     -1.06      0.00
   -2   -3   14      2.64      0.00
   -2   -3   13     -1.93      0.00
   -2   -3   12     -1.50      0.00
   -2   -3   11     -4.78      0.00
   -2   -3   10      8.23      0.00
   -2   -3    9      6.54      0.00
   -2   -3    8      8.30      0.00
   -2   -3    7    -25.55      0.00
   -2   -3    6      7.23      0.00
   -2   -3    5     -4.38      0.00
   -2   -3    4     -7.55      0.00
   -2   -3    3      6.67      0.00
   -2   -3    2    -41.47      0.00
   -2   -3    1     -9.68      0.00
    2    3    0     21.10      0.00
    2    3    1     13.35      0.00
    2    3    2      8.52      0.00
    2    3    3      1.85      0.00
    2    3    4    -24.52      0.00
    2    3    5     48.60      0.00
    2    3    6     -5.99      0.00
    2    3    7     -6.44      0.00
    2    3    8    -10.97      0.00
    2    3    9      8.56      0.00
    2    3   10      0.73      0.00
    2    3   11      1.20      0.00
    2    3   12    -11.32      0.00
    2    3   13      2.65      0.00
    2    3   14     -0.99      0.00
    2    3   15      3.83      0.00
    2    3   16     -1.99      0.00
    2    3   17      2.23      0.00
    2    3   18     -0.06      0.00
    2    3   19      1.37      0.00
    2    3   20      1.28      0.00
    2    3   21     -0.20      0.00
   -2   -4   19      0.04      0.00
   -2   -4   18     -0.26      0.00
   -2   -4   17      2.56      0.00
   -2   -4   16      0.46      0.00
   -2   -4   15      0.17      0.00
   -2   -4   14     -2.74      0.00
   -2   -4   13      3.29      0.00
   -2   -4   12      2.18      0.00
   -2   -4   11      3.40      0.00
   -2   -4   10    -12.00      0.00
   -2   -4    9     -4.38      0.00
   -2   -4    8     -5.80      0.00
   -2   -4    7     28.40      0.00
   -2   -4    6    -21.73      0.00
   -2   -4    5      0.85      0.00
   -2   -4    4      5.79      0.00
   -2   -4    3     12.74      0.00
   -2   -4    2     12.48      0.00
   -2   -4    1     -2.06      0.00
    2    4    0    -28.10      0.00
    2    4    1     16.76      0.00
    2    4    2    -28.42      0.00
    2    4    3    -18.01      0.00
    2    4    4      5.26      0.00
    2    4    5    -24.49      0.00
    2    4    6     -0.14      0.00
    2    4    7     -1.25      0.00
    2    4    8      1.32      0.00
    2    4    9     -1.92      0.00
    2    4   10     -0.45      0.00
    2    4   11     -2.30      0.00
    2    4   12      8.47      0.00
    2    4   13     -1.48      0.00
    2    4   14      1.18      0.00
    2    4   15     -4.25      0.00
    2    4   16      1.96      0.00
    2    4   17     -2.08      0.00
    2    4   18      0.32      0.00
    2    4   19     -1.54      0.00
    2    4   20     -1.41      0.00
    2    4   21      0.50      0.00
   -2   -5   18     -0.21      0.00
   -2   -5   17     -2.22      0.00
   -2   -5   16     -0.65      0.00
   -2   -5   15      0.95      0.00
   -2   -5   14      2.04      0.00
   -2   -5   13     -3.47      0.00
   -2   -5   12     -2.27      0.00
   -2   -5   11     -0.24      0.00
   -2   -5   10     11.63      0.00
   -2   -5    9      2.63      0.00
   -2   -5    8      4.02      0.00
   -2   -5    7    -23.83      0.00
   -2   -5    6     28.99      0.00
   -2   -5    5      1.19      0.00
   -2   -5    4     -5.68      0.00
   -2   -5    3    -21.29      0.00
   -2   -5    2      8.18      0.00
   -2   -5    1     12.08      0.00
    2    5    0     31.83      0.00
    2    5    1    -39.18      0.00
    2    5    2     41.06      0.00
    2    5    3     30.07      0.00
    2    5    4     13.84      0.00
    2    5    5      0.91      0.00
    2    5    6      4.66      0.00
    2    5    7      5.59      0.00
    2    5    8     10.21      0.00
    2    5    9     -6.81      0.00
    2    5   10      0.14      0.00
    2    5   11      1.76      0.00
    2    5   12     -4.33      0.00
    2    5   13     -0.72      0.00
    2    5   14     -1.17      0.00
    2    5   15      3.98      0.00
    2    5   16     -1.81      0.00
    2    5   17      1.60      0.00
    2    5   18     -0.34      0.00
    2    5   19      1.45      0.00
    2    5   20      1.37      0.00
    2    5   21     -0.85      0.00
   -2   -6   18      0.63      0.00
   -2   -6   17      1.43      0.00
   -2   -6   16      0.63      0.00
   -2   -6   15     -1.88      0.00
   -2   -6   14     -0.24      0.00
   -2   -6   13      2.97      0.00
   -2   -6   12      1.61      0.00
   -2   -6   11     -4.14      0.00
   -2   -6   10     -7.90      0.00
   -2   -6    9     -1.20      0.00
   -2   -6    8     -2.41      0.00
   -2   -6    7     14.37      0.00
   -2   -6    6    -28.17      0.00
   -2   -6    5     -1.90      0.00
   -2   -6    4      6.44      0.00
   -2   -6    3     18.31      0.00
   -2   -6    2    -15.77      0.00
   -2   -6    1    -16.31      0.00
    2    6    0    -30.65      0.00
    2    6    1     46.60      0.00
    2    6    2    -43.96      0.00
    2    6    3    -34.61      0.00
    2    6    4    -25.48      0.00
    2    6    5     15.50      0.00
    2    6    6     -6.24      0.00
    2    6    7     -6.63      0.00
    2    6    8    -19.59      0.00
    2    6    9     14.48      0.00
    2    6   10      1.08      0.00
    2    6   11      0.63      0.00
    2    6   12     -0.04      0.00
    2    6   13      2.81      0.00
    2    6   14      0.96      0.00
    2    6   15     -2.94      0.00
    2    6   16      1.73      0.00
    2    6   17     -1.03      0.00
    2    6   18      0.01      0.00
    2    6   19     -1.11      0.00
    2    6   20     -1.06      0.00
    2    6   21      1.07      0.00
   -2   -7   17     -0.64      0.00
   -2   -7   16     -0.55      0.00
   -2   -7   15      2.23      0.00
   -2   -7   14     -1.42      0.00
   -2   -7   13     -1.63      0.00
   -2   -7   12     -0.65      0.00
   -2   -7   11      7.24      0.00
   -2   -7   10      1.93      0.00
   -2   -7    9      1.12      0.00
   -2   -7    8      2.32      0.00
   -2   -7    7     -3.49      0.00
   -2   -7    6     20.14      0.00
   -2   -7    5      0.67      0.00
   -2   -7    4     -7.64      0.00
   -2   -7    3     -6.48      0.00
   -2   -7    2     12.77      0.00
   -2   -7    1     14.79      0.00
    2    7    0     24.14      0.00
    2    7    1    -40.43      0.00
    2    7    2     37.33      0.00
    2    7    3     32.08      0.00
    2    7    4     28.30      0.00
    2    7    5    -20.87      0.00
    2    7    6      3.96      0.00
    2    7    7      3.98      0.00
    2    7    8     23.36      0.00
    2    7    9    -17.89      0.00
    2    7   10     -2.62      0.00
    2    7   11     -4.03      0.00
    2    7   12      3.24      0.00
    2    7   13     -4.19      0.00
    2    7   14     -0.68      0.00
    2    7   15      1.41      0.00
    2    7   16     -1.70      0.00
    2    7   17      0.50      0.00
    2    7   18      0.64      0.00
    2    7   19      0.75      0.00
    2    7   20      0.67      0.00
    2    7   21     -1.22      0.00
   -2   -8   17     -0.06      0.00
   -2   -8   16      0.22      0.00
   -2   -8   15     -1.84      0.00
   -2   -8   14      2.71      0.00
   -2   -8   13      0.29      0.00
   -2   -8   12     -0.71      0.00
   -2   -8   11     -8.89      0.00
   -2   -8   10      3.93      0.00
   -2   -8    9     -1.39      0.00
   -2   -8    8     -2.67      0.00
   -2   -8    7     -5.36      0.00
   -2   -8    6     -9.63      0.00
   -2   -8    5      0.69      0.00
   -2   -8    4      8.62      0.00
   -2   -8    3     -7.42      0.00
   -2   -8    2     -2.99      0.00
   -2   -8    1     -9.52      0.00
    2    8    0    -14.85      0.00
    2    8    1     24.85      0.00
    2    8    2    -25.07      0.00
    2    8    3    -24.08      0.00
    2    8    4    -22.43      0.00
    2    8    5     16.61      0.00
    2    8    6      0.29      0.00
    2    8    7      0.16      0.00
    2    8    8    -20.84      0.00
    2    8    9     16.86      0.00
    2    8   10      4.39      0.00
    2    8   11      7.15      0.00
    2    8   12     -4.88      0.00
    2    8   13      4.45      0.00
    2    8   14      0.70      0.00
    2    8   15      0.20      0.00
    2    8   16      1.36      0.00
    2    8   17     -0.36      0.00
    2    8   18     -1.07      0.00
    2    8   19     -0.14      0.00
    2    8   20     -0.43      0.00
    2    8   21      1.04      0.00
   -2   -9   16      0.03      0.00
   -2   -9   15      1.19      0.00
   -2   -9   14     -2.67      0.00
   -2   -9   13      0.85      0.00
   -2   -9   12      1.48      0.00
   -2   -9   11      8.02      0.00
   -2   -9   10     -7.88      0.00
   -2   -9    9      2.50      0.00
   -2   -9    8      3.90      0.00
   -2   -9    7      9.74      0.00
   -2   -9    6     -0.53      0.00
   -2   -9    5     -2.04      0.00
   -2   -9    4     -8.14      0.00
   -2   -9    3     18.72      0.00
   -2   -9    2     -7.95      0.00
   -2   -9    1      2.92      0.00
    2    9    0      4.90      0.00
    2    9    1     -7.10      0.00
    2    9    2     11.77      0.00
    2    9    3     14.36      0.00
    2    9    4     11.83      0.00
    2    9    5     -6.75      0.00
    2    9    6     -4.99      0.00
    2    9    7     -4.75      0.00
    2    9    8     13.51      0.00
    2    9    9    -12.04      0.00
    2    9   10     -5.36      0.00
    2    9   11     -9.17      0.00
    2    9   12      4.34      0.00
    2    9   13     -3.67      0.00
    2    9   14     -0.75      0.00
    2    9   15     -1.37      0.00
    2    9   16     -1.09      0.00
    2    9   17      0.54      0.00
    2    9   18      1.32      0.00
    2    9   19     -0.40      0.00
    2    9   20      0.32      0.00
    2    9   21     -0.80      0.00
   -2  -10   15     -0.31      0.00
   -2  -10   14      1.90      0.00
   -2  -10   13     -1.57      0.00
   -2  -10   12     -1.98      0.00
   -2  -10   11     -5.61      0.00
   -2  -10   10      9.26      0.00
   -2  -10    9     -3.04      0.00
   -2  -10    8     -4.91      0.00
   -2  -10    7     -9.96      0.00
   -2  -10    6      6.54      0.00
   -2  -10    5      2.90      0.00
   -2  -10    4      7.02      0.00
   -2  -10    3    -23.39      0.00
   -2  -10    2     15.80      0.00
   -2  -10    1      2.04      0.00
    2   10    0      2.86      0.00
    2   10    1     -6.61      0.00
    2   10    2     -1.06      0.00
    2   10    3     -5.82      0.00
    2   10    4     -0.46      0.00
    2   10    5     -3.38      0.00
    2   10    6      8.11      0.00
    2   10    7      7.56      0.00
    2   10    8     -4.41      0.00
    2   10    9      6.28      0.00
    2   10   10      5.68      0.00
    2   10   11      9.36      0.00
    2   10   12     -2.38      0.00
    2   10   13      2.30      0.00
    2   10   14      0.90      0.00
    2   10   15      1.64      0.00
    2   10   16      0.82      0.00
    2   10   17     -0.78      0.00
    2   10   18     -1.03      0.00
    2   10   19      0.85      0.00
    2   10   20     -0.45      0.00
    2   10   21      0.36      0.00
   -2  -11   14     -0.73      0.00
   -2  -11   13      1.62      0.00
   -2  -11   12      1.69      0.00
   -2  -11   11      2.15      0.00
   -2  -11   10     -7.85      0.00
   -2  -11    9      3.64      0.00
   -2  -11    8      5.60      0.00
   -2  -11    7      6.27      0.00
   -2  -11    6     -8.61      0.00
   -2  -11    5     -3.20      0.00
   -2  -11    4     -4.55      0.00
   -2  -11    3     21.94      0.00
   -2  -11    2    -18.96      0.00
   -2  -11    1     -5.07      0.00
    2   11    0     -7.12      0.00
    2   11    1     13.42      0.00
    2   11    2     -4.70      0.00
    2   11    3      0.19      0.00
    2   11    4     -8.08      0.00
    2   11    5     10.20      0.00
    2   11    6     -8.85      0.00
    2   11    7     -8.00      0.00
    2   11    8     -3.63      0.00
    2   11    9     -1.45      0.00
    2   11   10     -5.20      0.00
    2   11   11     -7.75      0.00
    2   11   12     -0.17      0.00
    2   11   13     -0.84      0.00
    2   11   14     -0.98      0.00
    2   11   15     -1.12      0.00
    2   11   16     -0.88      0.00
    2   11   17      0.95      0.00
    2   11   18      0.67      0.00
    2   11   19     -0.90      0.00
    2   11   20      0.48      0.00
    2   11   21     -0.14      0.00
   -2  -12   13     -1.28      0.00
   -2  -12   12     -1.32      0.00
   -2  -12   11      0.89      0.00
   -2  -12   10      4.93      0.00
   -2  -12    9     -3.50      0.00
   -2  -12    8     -5.47      0.00
   -2  -12    7     -1.10      0.00
   -2  -12    6      6.73      0.00
   -2  -12    5      2.98      0.00
   -2  -12    4      2.00      0.00
   -2  -12    3    -15.87      0.00
   -2  -12    2     17.18      0.00
   -2  -12    1      5.59      0.00
    2   12    0      7.64      0.00
    2   12    1    -13.08      0.00
    2   12    2      5.50      0.00
    2   12    3      2.10      0.00
    2   12    4     12.08      0.00
    2   12    5    -12.15      0.00
    2   12    6      6.97      0.00
    2   12    7      5.75      0.00
    2   12    8      8.62      0.00
    2   12    9     -0.83      0.00
    2   12   10      4.29      0.00
    2   12   11      4.60      0.00
    2   12   12      1.95      0.00
    2   12   13      0.01      0.00
    2   12   14      1.07      0.00
    2   12   15     -0.16      0.00
    2   12   16      0.79      0.00
    2   12   17     -0.77      0.00
    2   12   18      0.09      0.00
    2   12   19      0.68      0.00
    2   12   20     -0.65      0.00
   -2  -13   12      0.72      0.00
   -2  -13   11     -2.53      0.00
   -2  -13   10     -1.38      0.00
   -2  -13    9      3.12      0.00
   -2  -13    8      4.44      0.00
   -2  -13    7     -4.17      0.00
   -2  -13    6     -2.91      0.00
   -2  -13    5     -1.96      0.00
   -2  -13    4      0.91      0.00
   -2  -13    3      8.06      0.00
   -2  -13    2    -12.58      0.00
   -2  -13    1     -4.69      0.00
    2   13    0     -5.05      0.00
    2   13    1      8.38      0.00
    2   13    2     -3.04      0.00
    2   13    3     -2.00      0.00
    2   13    4    -11.31      0.00
    2   13    5     10.40      0.00
    2   13    6     -3.45      0.00
    2   13    7     -2.46      0.00
    2   13    8    -10.02      0.00
    2   13    9      1.13      0.00
    2   13   10     -2.72      0.00
    2   13   11     -1.10      0.00
    2   13   12     -2.56      0.00
    2   13   13      0.02      0.00
    2   13   14     -0.99      0.00
    2   13   15      1.59      0.00
    2   13   16     -0.58      0.00
    2   13   17      0.55      0.00
    2   13   18     -0.73      0.00
    2   13   19     -0.34      0.00
    2   13   20      0.58      0.00
   -2  -14   11      2.59      0.00
   -2  -14   10     -1.13      0.00
   -2  -14    9     -2.35      0.00
   -2  -14    8     -2.80      0.00
   -2  -14    7      7.22      0.00
   -2  -14    6     -1.59      0.00
   -2  -14    5      0.67      0.00
   -2  -14    4     -2.81      0.00
   -2  -14    3     -0.71      0.00
   -2  -14    2      6.60      0.00
   -2  -14    1      2.57      0.00
    2   14    0      1.03      0.00
    2   14    1     -2.00      0.00
    2   14    2     -0.27      0.00
    2   14    3      0.45      0.00
    2   14    4      7.08      0.00
    2   14    5     -6.62      0.00
    2   14    6     -0.42      0.00
    2   14    7     -0.68      0.00
    2   14    8      8.23      0.00
    2   14    9     -0.21      0.00
    2   14   10      0.93      0.00
    2   14   11     -1.68      0.00
    2   14   12      2.04      0.00
    2   14   13      0.58      0.00
    2   14   14      0.62      0.00
    2   14   15     -2.93      0.00
    2   14   16      0.22      0.00
    2   14   17     -0.11      0.00
    2   14   18      1.33      0.00
    2   14   19     -0.02      0.00
   -2  -15   10      2.14      0.00
   -2  -15    9      1.68      0.00
   -2  -15    8      1.07      0.00
   -2  -15    7     -7.68      0.00
   -2  -15    6      4.73      0.00
   -2  -15    5      0.65      0.00
   -2  -15    4      3.77      0.00
   -2  -15    3     -4.15      0.00
   -2  -15    2     -1.47      0.00
   -2  -15    1     -0.45      0.00
    2   15    0      2.77      0.00
    2   15    1     -3.17      0.00
    2   15    2      2.69      0.00
    2   15    3      1.16      0.00
    2   15    4     -1.45      0.00
    2   15    5      2.76      0.00
    2   15    6      3.38      0.00
    2   15    7      2.35      0.00
    2   15    8     -4.60      0.00
    2   15    9     -0.65      0.00
    2   15   10      0.71      0.00
    2   15   11      2.90      0.00
    2   15   12     -1.03      0.00
    2   15   13     -1.24      0.00
    2   15   14     -0.14      0.00
    2   15   15      3.58      0.00
    2   15   16      0.11      0.00
    2   15   17     -0.09      0.00
    2   15   18     -1.37      0.00
   -2  -16    9     -1.11      0.00
   -2  -16    8      0.03      0.00
   -2  -16    7      5.65      0.00
   -2  -16    6     -5.75      0.00
   -2  -16    5     -1.36      0.00
   -2  -16    4     -3.14      0.00
   -2  -16    3      5.89      0.00
   -2  -16    2     -2.04      0.00
   -2  -16    1     -1.54      0.00
    2   16    0     -4.93      0.00
    2   16    1      6.18      0.00
    2   16    2     -3.38      0.00
    2   16    3     -2.21      0.00
    2   16    4     -3.61      0.00
    2   16    5      0.07      0.00
    2   16    6     -4.69      0.00
    2   16    7     -2.55      0.00
    2   16    8      0.59      0.00
    2   16    9      0.98      0.00
    2   16   10     -1.52      0.00
    2   16   11     -2.46      0.00
    2   16   12      0.04      0.00
    2   16   13      1.43      0.00
    2   16   14     -0.33      0.00
    2   16   15     -3.37      0.00
    2   16   16     -0.24      0.00
    2   16   17      0.29      0.00
    2   16   18      1.04      0.00
   -2  -17    7     -2.92      0.00
   -2  -17    6      4.51      0.00
   -2  -17    5      1.44      0.00
   -2  -17    4      2.05      0.00
   -2  -17    3     -4.68      0.00
   -2  -17    2      2.99      0.00
   -2  -17    1      2.31      0.00
    2   17    0      5.11      0.00
    2   17    1     -6.22      0.00
    2   17    2      2.80      0.00
    2   17    3      2.10      0.00
    2   17    4      6.37      0.00
    2   17    5     -1.17      0.00
    2   17    6      4.55      0.00
    2   17    7      1.59      0.00
    2   17    8      2.22      0.00
    2   17    9     -0.69      0.00
    2   17   10      1.68      0.00
    2   17   11      1.07      0.00
    2   17   12      0.47      0.00
    2   17   13     -1.30      0.00
    2   17   14      0.54      0.00
    2   17   15      2.42      0.00
    2   17   16      0.33      0.00
    2   17   17     -0.25      0.00
   -2  -18    5     -0.78      0.00
   -2  -18    4     -0.75      0.00
   -2  -18    3      2.17      0.00
   -2  -18    2     -2.47      0.00
   -2  -18    1     -2.27      0.00
    2   18    0     -3.60      0.00
    2   18    1      4.70      0.00
    2   18    2     -1.49      0.00
    2   18    3     -1.56      0.00
    2   18    4     -6.68      0.00
    2   18    5      1.00      0.00
    2   18    6     -3.15      0.00
    2   18    7     -0.34      0.00
    2   18    8     -3.55      0.00
    2   18    9      0.12      0.00
    2   18   10     -1.11      0.00
    2   18   11      0.53      0.00
    2   18   12     -0.65      0.00
    2   18   13      0.81      0.00
    2   18   14     -0.58      0.00
    2   18   15     -1.08      0.00
   -2  -19    3     -0.07      0.00
   -2  -19    2      1.00      0.00
   -2  -19    1      1.27      0.00
    2   19    0      1.78      0.00
    2   19    1     -2.24      0.00
    2   19    2      0.30      0.00
    2   19    3      0.58      0.00
    2   19    4      4.86      0.00
    2   19    5     -0.02      0.00
    2   19    6      1.63      0.00
    2   19    7     -0.74      0.00
    2   19    8      3.16      0.00
    2   19    9      0.41      0.00
    2   19   10      0.61      0.00
    2   19   11     -1.43      0.00
    2   19   12      0.41      0.00
    2   19   13     -0.50      0.00
    2   19   14      0.41      0.00
   -2  -20    1     -0.33      0.00
    2   20    0     -0.24      0.00
    2   20    1      0.69      0.00
    2   20    2      0.31      0.00
    2   20    3     -0.13      0.00
    2   20    4     -2.48      0.00
    2   20    5     -0.47      0.00
    2   20    6     -0.32      0.00
    2   20    7      1.00      0.00
    2   20    8     -2.10      0.00
    2   20    9     -0.52      0.00
    2   20   10     -0.02      0.00
    2   20   11      1.48      0.00
    2   20   12     -0.28      0.00
    2   21    5      0.57      0.00
    2   21    6     -0.17      0.00
    2   21    7     -0.86      0.00
   -3   19    8      0.07      0.00
   -3   19    7      0.91      0.00
   -3   19    6     -0.33      0.00
   -3   19    5      0.09      0.00
   -3   19    4     -0.78      0.00
   -3   19    3      0.18      0.00
   -3   19    2     -0.39      0.00
   -3   19    1      0.44      0.00
   -3   18   12      0.18      0.00
   -3   18   11     -0.10      0.00
   -3   18   10      0.71      0.00
   -3   18    9     -0.64      0.00
   -3   18    8     -0.66      0.00
   -3   18    7     -1.61      0.00
   -3   18    6      0.48      0.00
   -3   18    5     -0.32      0.00
   -3   18    4      1.71      0.00
   -3   18    3     -1.89      0.00
   -3   18    2      0.07      0.00
   -3   18    1     -0.83      0.00
   -3   18    0      0.73      0.00
    3  -18    1     -0.50      0.00
    3  -18    2     -0.37      0.00
    3  -18    3     -1.39      0.00
   -3   17   14      0.24      0.00
   -3   17   13      1.45      0.00
   -3   17   12     -0.09      0.00
   -3   17   11      0.21      0.00
   -3   17   10     -0.69      0.00
   -3   17    9      1.36      0.00
   -3   17    8      1.60      0.00
   -3   17    7      2.55      0.00
   -3   17    6     -0.12      0.00
   -3   17    5      0.64      0.00
   -3   17    4     -2.84      0.00
   -3   17    3      3.94      0.00
   -3   17    2      1.05      0.00
   -3   17    1      1.04      0.00
   -3   17    0     -2.89      0.00
    3  -17    1      2.07      0.00
    3  -17    2      1.34      0.00
    3  -17    3      2.73      0.00
    3  -17    4     -1.44      0.00
    3  -17    5     -0.45      0.00
   -3   16   15      0.53      0.00
   -3   16   14     -0.89      0.00
   -3   16   13     -2.29      0.00
   -3   16   12     -0.08      0.00
   -3   16   11     -0.51      0.00
   -3   16   10      0.06      0.00
   -3   16    9     -2.14      0.00
   -3   16    8     -2.57      0.00
   -3   16    7     -2.63      0.00
   -3   16    6     -0.41      0.00
   -3   16    5     -1.14      0.00
   -3   16    4      3.41      0.00
   -3   16    3     -5.04      0.00
   -3   16    2     -2.54      0.00
   -3   16    1     -0.89      0.00
   -3   16    0      5.47      0.00
    3  -16    1     -3.67      0.00
    3  -16    2     -2.46      0.00
    3  -16    3     -4.07      0.00
    3  -16    4      4.09      0.00
    3  -16    5      0.13      0.00
    3  -16    6     -0.64      0.00
    3  -16    7     -3.10      0.00
   -3   15   16      0.71      0.00
   -3   15   15     -0.29      0.00
   -3   15   14      1.72      0.00
   -3   15   13      3.00      0.00
   -3   15   12      0.38      0.00
   -3   15   11      0.66      0.00
   -3   15   10      0.66      0.00
   -3   15    9      2.24      0.00
   -3   15    8      3.62      0.00
   -3   15    7      1.64      0.00
   -3   15    6      0.76      0.00
   -3   15    5      1.39      0.00
   -3   15    4     -2.99      0.00
   -3   15    3      4.05      0.00
   -3   15    2      3.30      0.00
   -3   15    1      0.19      0.00
   -3   15    0     -6.77      0.00
    3  -15    1      4.69      0.00
    3  -15    2      3.27      0.00
    3  -15    3      4.12      0.00
    3  -15    4     -7.15      0.00
    3  -15    5      0.35      0.00
    3  -15    6      1.84      0.00
    3  -15    7      5.34      0.00
    3  -15    8     -3.27      0.00
    3  -15    9     -1.06      0.00
   -3   14   17     -0.42      0.00
   -3   14   16     -1.55      0.00
   -3   14   15     -0.15      0.00
   -3   14   14     -2.08      0.00
   -3   14   13     -3.01      0.00
   -3   14   12     -0.77      0.00
   -3   14   11     -0.83      0.00
   -3   14   10     -1.45      0.00
   -3   14    9     -1.39      0.00
   -3   14    8     -4.35      0.00
   -3   14    7      0.88      0.00
   -3   14    6     -0.45      0.00
   -3   14    5     -1.40      0.00
   -3   14    4      0.84      0.00
   -3   14    3     -0.69      0.00
   -3   14    2     -2.29      0.00
   -3   14    1      1.12      0.00
   -3   14    0      5.34      0.00
    3  -14    1     -4.15      0.00
    3  -14    2     -2.89      0.00
    3  -14    3     -2.66      0.00
    3  -14    4      7.90      0.00
    3  -14    5     -0.63      0.00
    3  -14    6     -2.38      0.00
    3  -14    7     -6.13      0.00
    3  -14    8      5.22      0.00
    3  -14    9      1.36      0.00
    3  -14   10     -1.05      0.00
   -3   13   18      0.14      0.00
   -3   13   17      0.12      0.00
   -3   13   16      2.47      0.00
   -3   13   15      1.19      0.00
   -3   13   14      2.27      0.00
   -3   13   13      2.33      0.00
   -3   13   12      0.74      0.00
   -3   13   11      0.74      0.00
   -3   13   10      1.81      0.00
   -3   13    9     -0.27      0.00
   -3   13    8      4.76      0.00
   -3   13    7     -4.16      0.00
   -3   13    6     -0.44      0.00
   -3   13    5      0.90      0.00
   -3   13    4      2.77      0.00
   -3   13    3     -4.63      0.00
   -3   13    2     -0.56      0.00
   -3   13    1     -2.92      0.00
   -3   13    0     -0.36      0.00
    3  -13    1      2.58      0.00
    3  -13    2      0.89      0.00
    3  -13    3     -0.92      0.00
    3  -13    4     -5.41      0.00
    3  -13    5      0.80      0.00
    3  -13    6      2.63      0.00
    3  -13    7      4.96      0.00
    3  -13    8     -6.44      0.00
    3  -13    9     -1.82      0.00
    3  -13   10      1.92      0.00
    3  -13   11      2.82      0.00
   -3   12   18      0.22      0.00
   -3   12   17     -0.11      0.00
   -3   12   16     -3.11      0.00
   -3   12   15     -1.95      0.00
   -3   12   14     -1.84      0.00
   -3   12   13     -1.49      0.00
   -3   12   12     -0.40      0.00
   -3   12   11     -0.59      0.00
   -3   12   10     -1.39      0.00
   -3   12    9      2.23      0.00
   -3   12    8     -4.51      0.00
   -3   12    7      7.48      0.00
   -3   12    6      1.84      0.00
   -3   12    5     -0.22      0.00
   -3   12    4     -7.30      0.00
   -3   12    3     10.69      0.00
   -3   12    2      4.48      0.00
   -3   12    1      5.00      0.00
   -3   12    0     -6.99      0.00
    3  -12    1     -0.32      0.00
    3  -12    2      2.51      0.00
    3  -12    3      5.30      0.00
    3  -12    4     -0.89      0.00
    3  -12    5     -0.65      0.00
    3  -12    6     -1.16      0.00
    3  -12    7     -1.48      0.00
    3  -12    8      5.36      0.00
    3  -12    9      1.23      0.00
    3  -12   10     -2.73      0.00
    3  -12   11     -1.90      0.00
    3  -12   12      1.20      0.00
   -3   11   19      0.48      0.00
   -3   11   18     -0.99      0.00
   -3   11   17     -0.02      0.00
   -3   11   16      3.38      0.00
   -3   11   15      2.54      0.00
   -3   11   14      1.25      0.00
   -3   11   13      0.65      0.00
   -3   11   12     -0.77      0.00
   -3   11   11      0.47      0.00
   -3   11   10      0.37      0.00
   -3   11    9     -4.02      0.00
   -3   11    8      3.05      0.00
   -3   11    7     -9.49      0.00
   -3   11    6     -3.15      0.00
   -3   11    5     -0.32      0.00
   -3   11    4     10.74      0.00
   -3   11    3    -16.09      0.00
   -3   11    2     -8.03      0.00
   -3   11    1     -6.44      0.00
   -3   11    0     14.57      0.00
    3  -11    1     -1.72      0.00
    3  -11    2     -6.62      0.00
    3  -11    3    -10.12      0.00
    3  -11    4      9.09      0.00
    3  -11    5      0.94      0.00
    3  -11    6     -1.02      0.00
    3  -11    7     -3.13      0.00
    3  -11    8     -3.00      0.00
    3  -11    9     -0.14      0.00
    3  -11   10      3.30      0.00
    3  -11   11     -0.35      0.00
    3  -11   12     -0.55      0.00
    3  -11   13     -0.65      0.00
   -3   10   19     -0.20      0.00
   -3   10   18      1.28      0.00
   -3   10   17     -0.03      0.00
   -3   10   16     -2.90      0.00
   -3   10   15     -2.01      0.00
   -3   10   14     -0.57      0.00
   -3   10   13     -0.50      0.00
   -3   10   12      2.34      0.00
   -3   10   11     -0.36      0.00
   -3   10   10      0.98      0.00
   -3   10    9      5.04      0.00
   -3   10    8      0.01      0.00
   -3   10    7      9.57      0.00
   -3   10    6      4.27      0.00
   -3   10    5     -0.08      0.00
   -3   10    4    -11.79      0.00
   -3   10    3     18.71      0.00
   -3   10    2     10.20      0.00
   -3   10    1      6.59      0.00
   -3   10    0    -18.77      0.00
    3  -10    1      2.81      0.00
    3  -10    2      9.49      0.00
    3  -10    3     13.53      0.00
    3  -10    4    -16.80      0.00
    3  -10    5     -0.86      0.00
    3  -10    6      4.12      0.00
    3  -10    7      7.16      0.00
    3  -10    8     -0.71      0.00
    3  -10    9     -1.92      0.00
    3  -10   10     -2.83      0.00
    3  -10   11      4.19      0.00
    3  -10   12     -0.62      0.00
    3  -10   13     -0.31      0.00
    3  -10   14     -0.72      0.00
   -3    9   20     -0.41      0.00
   -3    9   19     -0.33      0.00
   -3    9   18     -1.46      0.00
   -3    9   17     -0.08      0.00
   -3    9   16      2.31      0.00
   -3    9   15      1.16      0.00
   -3    9   14     -0.08      0.00
   -3    9   13      0.57      0.00
   -3    9   12     -3.99      0.00
   -3    9   11      0.81      0.00
   -3    9   10     -1.99      0.00
   -3    9    9     -5.43      0.00
   -3    9    8     -4.78      0.00
   -3    9    7     -6.61      0.00
   -3    9    6     -3.96      0.00
   -3    9    5      1.50      0.00
   -3    9    4      8.38      0.00
   -3    9    3    -17.30      0.00
   -3    9    2     -9.17      0.00
   -3    9    1     -3.66      0.00
   -3    9    0     16.53      0.00
    3   -9    1     -2.57      0.00
    3   -9    2     -9.84      0.00
    3   -9    3    -14.43      0.00
    3   -9    4     21.17      0.00
    3   -9    5      0.74      0.00
    3   -9    6     -6.23      0.00
    3   -9    7     -9.11      0.00
    3   -9    8      3.29      0.00
    3   -9    9      3.52      0.00
    3   -9   10      2.12      0.00
    3   -9   11     -7.29      0.00
    3   -9   12      2.11      0.00
    3   -9   13      1.43      0.00
    3   -9   14      0.97      0.00
    3   -9   15     -1.17      0.00
   -3    8   20      0.95      0.00
   -3    8   19      0.65      0.00
   -3    8   18      1.18      0.00
   -3    8   17      0.24      0.00
   -3    8   16     -1.40      0.00
   -3    8   15     -0.16      0.00
   -3    8   14      0.51      0.00
   -3    8   13     -1.26      0.00
   -3    8   12      4.96      0.00
   -3    8   11     -1.78      0.00
   -3    8   10      2.29      0.00
   -3    8    9      4.65      0.00
   -3    8    8     10.08      0.00
   -3    8    7      1.37      0.00
   -3    8    6      2.16      0.00
   -3    8    5     -4.24      0.00
   -3    8    4     -1.77      0.00
   -3    8    3     11.33      0.00
   -3    8    2      4.75      0.00
   -3    8    1     -2.27      0.00
   -3    8    0     -6.04      0.00
    3   -8    1      0.21      0.00
    3   -8    2      5.98      0.00
    3   -8    3     11.03      0.00
    3   -8    4    -19.58      0.00
    3   -8    5      0.60      0.00
    3   -8    6      7.03      0.00
    3   -8    7      6.96      0.00
    3   -8    8     -4.41      0.00
    3   -8    9     -3.87      0.00
    3   -8   10     -0.95      0.00
    3   -8   11      9.07      0.00
    3   -8   12     -3.54      0.00
    3   -8   13     -2.82      0.00
    3   -8   14     -1.16      0.00
    3   -8   15      2.12      0.00
    3   -8   16      0.20      0.00
   -3    7   20     -1.49      0.00
   -3    7   19     -0.91      0.00
   -3    7   18     -0.89      0.00
   -3    7   17     -0.27      0.00
   -3    7   16      0.77      0.00
   -3    7   15     -0.27      0.00
   -3    7   14     -0.73      0.00
   -3    7   13      2.33      0.00
   -3    7   12     -4.64      0.00
   -3    7   11      3.30      0.00
   -3    7   10     -1.95      0.00
   -3    7    9     -3.13      0.00
   -3    7    8    -13.70      0.00
   -3    7    7      5.93      0.00
   -3    7    6      1.31      0.00
   -3    7    5      6.65      0.00
   -3    7    4     -6.86      0.00
   -3    7    3     -2.14      0.00
   -3    7    2      3.81      0.00
   -3    7    1     11.37      0.00
   -3    7    0    -11.93      0.00
    3   -7    1      3.26      0.00
    3   -7    2      1.43      0.00
    3   -7    3     -3.00      0.00
    3   -7    4     11.59      0.00
    3   -7    5     -2.48      0.00
    3   -7    6     -6.15      0.00
    3   -7    7     -0.42      0.00
    3   -7    8      2.12      0.00
    3   -7    9      2.10      0.00
    3   -7   10      0.48      0.00
    3   -7   11     -7.86      0.00
    3   -7   12      4.38      0.00
    3   -7   13      3.02      0.00
    3   -7   14      0.70      0.00
    3   -7   15     -2.24      0.00
    3   -7   16      0.02      0.00
    3   -7   17      0.73      0.00
   -3    6   20      1.60      0.00
   -3    6   19      0.95      0.00
   -3    6   18      0.73      0.00
   -3    6   17      0.26      0.00
   -3    6   16     -0.52      0.00
   -3    6   15      0.30      0.00
   -3    6   14      0.54      0.00
   -3    6   13     -3.77      0.00
   -3    6   12      2.77      0.00
   -3    6   11     -4.71      0.00
   -3    6   10      0.80      0.00
   -3    6    9      0.86      0.00
   -3    6    8     13.89      0.00
   -3    6    7    -12.30      0.00
   -3    6    6     -5.01      0.00
   -3    6    5     -8.40      0.00
   -3    6    4     12.48      0.00
   -3    6    3     -7.30      0.00
   -3    6    2    -12.93      0.00
   -3    6    1    -20.77      0.00
   -3    6    0     32.59      0.00
    3   -6    1     -7.86      0.00
    3   -6    2    -11.08      0.00
    3   -6    3     -7.63      0.00
    3   -6    4      1.80      0.00
    3   -6    5      5.17      0.00
    3   -6    6      4.50      0.00
    3   -6    7    -10.46      0.00
    3   -6    8      2.91      0.00
    3   -6    9      1.31      0.00
    3   -6   10      0.35      0.00
    3   -6   11      4.45      0.00
    3   -6   12     -4.58      0.00
    3   -6   13     -2.55      0.00
    3   -6   14      0.02      0.00
    3   -6   15      1.61      0.00
    3   -6   16     -0.23      0.00
    3   -6   17     -1.08      0.00
   -3    5   20     -1.38      0.00
   -3    5   19     -0.81      0.00
   -3    5   18     -0.72      0.00
   -3    5   17     -0.43      0.00
   -3    5   16      0.93      0.00
   -3    5   15     -0.14      0.00
   -3    5   14      0.10      0.00
   -3    5   13      4.97      0.00
   -3    5   12      0.43      0.00
   -3    5   11      5.27      0.00
   -3    5   10      0.78      0.00
   -3    5    9      1.34      0.00
   -3    5    8     -9.35      0.00
   -3    5    7     16.12      0.00
   -3    5    6      7.59      0.00
   -3    5    5      7.01      0.00
   -3    5    4    -12.16      0.00
   -3    5    3     13.89      0.00
   -3    5    2     20.43      0.00
   -3    5    1     28.14      0.00
   -3    5    0    -49.91      0.00
    3   -5    1     11.00      0.00
    3   -5    2     19.49      0.00
    3   -5    3     17.54      0.00
    3   -5    4    -15.58      0.00
    3   -5    5     -7.78      0.00
    3   -5    6     -3.26      0.00
    3   -5    7     22.32      0.00
    3   -5    8    -10.37      0.00
    3   -5    9     -5.05      0.00
    3   -5   10     -1.08      0.00
    3   -5   11      0.80      0.00
    3   -5   12      3.54      0.00
    3   -5   13      0.92      0.00
    3   -5   14     -0.91      0.00
    3   -5   15      0.07      0.00
    3   -5   16      0.77      0.00
    3   -5   17      1.14      0.00
    3   -5   18      0.27      0.00
   -3    4   20      0.93      0.00
   -3    4   19      0.65      0.00
   -3    4   18      0.74      0.00
   -3    4   17      0.69      0.00
   -3    4   16     -1.85      0.00
   -3    4   15      0.38      0.00
   -3    4   14     -0.79      0.00
   -3    4   13     -5.62      0.00
   -3    4   12     -4.64      0.00
   -3    4   11     -4.73      0.00
   -3    4   10     -2.50      0.00
   -3    4    9     -2.77      0.00
   -3    4    8      1.54      0.00
   -3    4    7    -14.90      0.00
   -3    4    6     -8.24      0.00
   -3    4    5     -3.22      0.00
   -3    4    4      2.66      0.00
   -3    4    3    -13.80      0.00
   -3    4    2    -21.30      0.00
   -3    4    1    -29.90      0.00
   -3    4    0     55.58      0.00
    3   -4    1    -12.68      0.00
    3   -4    2    -23.42      0.00
    3   -4    3    -21.23      0.00
    3   -4    4     24.86      0.00
    3   -4    5      9.99      0.00
    3   -4    6      3.02      0.00
    3   -4    7    -31.94      0.00
    3   -4    8     17.45      0.00
    3   -4    9      8.17      0.00
    3   -4   10      2.73      0.00
    3   -4   11     -5.70      0.00
    3   -4   12     -1.98      0.00
    3   -4   13      0.33      0.00
    3   -4   14      1.60      0.00
    3   -4   15     -1.67      0.00
    3   -4   16     -0.96      0.00
    3   -4   17     -1.03      0.00
    3   -4   18      0.13      0.00
    3   -4   19     -0.16      0.00
   -3    3   20     -0.53      0.00
   -3    3   19     -0.38      0.00
   -3    3   18     -0.63      0.00
   -3    3   17     -1.08      0.00
   -3    3   16      2.72      0.00
   -3    3   15     -0.69      0.00
   -3    3   14      1.54      0.00
   -3    3   13      5.47      0.00
   -3    3   12      8.33      0.00
   -3    3   11      2.95      0.00
   -3    3   10      3.93      0.00
   -3    3    9      3.60      0.00
   -3    3    8      7.71      0.00
   -3    3    7      9.08      0.00
   -3    3    6      6.20      0.00
   -3    3    5     -3.72      0.00
   -3    3    4     14.34      0.00
   -3    3    3      7.01      0.00
   -3    3    2     16.16      0.00
   -3    3    1     24.53      0.00
   -3    3    0    -46.98      0.00
    3   -3    1     10.78      0.00
    3   -3    2     21.28      0.00
    3   -3    3     16.34      0.00
    3   -3    4    -23.92      0.00
    3   -3    5    -11.24      0.00
    3   -3    6     -5.04      0.00
    3   -3    7     34.87      0.00
    3   -3    8    -21.64      0.00
    3   -3    9     -9.44      0.00
    3   -3   10     -3.97      0.00
    3   -3   11      8.59      0.00
    3   -3   12     -0.16      0.00
    3   -3   13     -1.37      0.00
    3   -3   14     -1.89      0.00
    3   -3   15      3.24      0.00
    3   -3   16      1.03      0.00
    3   -3   17      0.69      0.00
    3   -3   18     -0.84      0.00
    3   -3   19      0.54      0.00
   -3    2   20      0.40      0.00
   -3    2   19      0.32      0.00
   -3    2   18      0.31      0.00
   -3    2   17      1.03      0.00
   -3    2   16     -2.91      0.00
   -3    2   15      1.37      0.00
   -3    2   14     -2.04      0.00
   -3    2   13     -5.31      0.00
   -3    2   12    -10.67      0.00
   -3    2   11     -0.54      0.00
   -3    2   10     -4.49      0.00
   -3    2    9     -4.07      0.00
   -3    2    8    -14.83      0.00
   -3    2    7     -0.16      0.00
   -3    2    6     -2.51      0.00
   -3    2    5     10.58      0.00
   -3    2    4    -34.49      0.00
   -3    2    3      6.44      0.00
   -3    2    2     -4.73      0.00
   -3    2    1    -13.27      0.00
   -3    2    0     23.62      0.00
    3   -2    1     -6.76      0.00
    3   -2    2    -13.13      0.00
    3   -2    3     -0.48      0.00
    3   -2    4     11.79      0.00
    3   -2    5     10.30      0.00
    3   -2    6      8.41      0.00
    3   -2    7    -29.75      0.00
    3   -2    8     21.01      0.00
    3   -2    9      9.11      0.00
    3   -2   10      4.94      0.00
    3   -2   11     -7.92      0.00
    3   -2   12      1.26      0.00
    3   -2   13      1.34      0.00
    3   -2   14      1.93      0.00
    3   -2   15     -3.57      0.00
    3   -2   16     -0.85      0.00
    3   -2   17     -0.71      0.00
    3   -2   18      1.31      0.00
    3   -2   19     -0.78      0.00
   -3    1   19     -0.25      0.00
   -3    1   18     -0.22      0.00
   -3    1   17     -0.94      0.00
   -3    1   16      2.53      0.00
   -3    1   15     -1.45      0.00
   -3    1   14      2.46      0.00
   -3    1   13      4.68      0.00
   -3    1   12     10.06      0.00
   -3    1   11     -1.50      0.00
   -3    1   10      4.83      0.00
   -3    1    9      5.35      0.00
   -3    1    8     17.21      0.00
   -3    1    7     -8.90      0.00
   -3    1    6     -2.49      0.00
   -3    1    5    -16.03      0.00
   -3    1    4     50.82      0.00
   -3    1    3    -21.01      0.00
   -3    1    2     -8.16      0.00
   -3    1    1     -0.28      0.00
   -3    1    0      4.77      0.00
    3   -1    1      0.87      0.00
    3   -1    2      3.10      0.00
    3   -1    3    -21.49      0.00
    3   -1    4      8.92      0.00
    3   -1    5     -7.81      0.00
    3   -1    6    -12.92      0.00
    3   -1    7     17.12      0.00
    3   -1    8    -15.39      0.00
    3   -1    9     -6.47      0.00
    3   -1   10     -4.62      0.00
    3   -1   11      3.24      0.00
    3   -1   12     -1.60      0.00
    3   -1   13     -0.88      0.00
    3   -1   14     -1.22      0.00
    3   -1   15      3.11      0.00
    3   -1   16      0.74      0.00
    3   -1   17      0.71      0.00
    3   -1   18     -1.62      0.00
    3   -1   19      0.87      0.00
    3   -1   20     -0.45      0.00
   -3    0   20      0.50      0.00
   -3    0   19      0.23      0.00
   -3    0   18      0.24      0.00
   -3    0   17      0.80      0.00
   -3    0   16     -1.57      0.00
   -3    0   15      1.38      0.00
   -3    0   14     -2.79      0.00
   -3    0   13     -4.25      0.00
   -3    0   12     -7.10      0.00
   -3    0   11      2.56      0.00
   -3    0   10     -4.66      0.00
   -3    0    9     -7.20      0.00
   -3    0    8    -13.34      0.00
   -3    0    7     14.82      0.00
   -3    0    6      6.31      0.00
   -3    0    5     17.44      0.00
   -3    0    4    -56.58      0.00
   -3    0    3     33.55      0.00
   -3    0    2     19.61      0.00
   -3    0    1      9.12      0.00
    3    0    0    -29.28      0.00
    3    0    1      4.16      0.00
    3    0    2      6.41      0.00
    3    0    3     44.24      0.00
    3    0    4    -31.11      0.00
    3    0    5      3.35      0.00
    3    0    6     15.59      0.00
    3    0    7     -0.79      0.00
    3    0    8      7.50      0.00
    3    0    9      2.85      0.00
    3    0   10      3.15      0.00
    3    0   11      3.84      0.00
    3    0   12      0.64      0.00
    3    0   13      0.07      0.00
    3    0   14      0.06      0.00
    3    0   15     -1.50      0.00
    3    0   16     -0.85      0.00
    3    0   17     -0.98      0.00
    3    0   18      1.51      0.00
    3    0   19     -0.66      0.00
    3    0   20      0.52      0.00
   -3   -1   19     -0.11      0.00
   -3   -1   18     -0.60      0.00
   -3   -1   17     -0.94      0.00
   -3   -1   16      0.78      0.00
   -3   -1   15     -0.62      0.00
   -3   -1   14      2.62      0.00
   -3   -1   13      3.05      0.00
   -3   -1   12      2.56      0.00
   -3   -1   11     -1.55      0.00
   -3   -1   10      5.01      0.00
   -3   -1    9      9.21      0.00
   -3   -1    8      3.83      0.00
   -3   -1    7    -16.17      0.00
   -3   -1    6     -8.03      0.00
   -3   -1    5    -15.01      0.00
   -3   -1    4     49.71      0.00
   -3   -1    3    -38.51      0.00
   -3   -1    2    -25.52      0.00
   -3   -1    1    -10.33      0.00
    3    1    0     38.46      0.00
    3    1    1     -6.16      0.00
    3    1    2    -10.13      0.00
    3    1    3    -57.82      0.00
    3    1    4     45.93      0.00
    3    1    5      0.10      0.00
    3    1    6    -15.45      0.00
    3    1    7    -13.24      0.00
    3    1    8      0.28      0.00
    3    1    9      1.00      0.00
    3    1   10     -0.60      0.00
    3    1   11    -11.31      0.00
    3    1   12      0.37      0.00
    3    1   13      0.64      0.00
    3    1   14      2.06      0.00
    3    1   15     -0.29      0.00
    3    1   16      0.93      0.00
    3    1   17      0.93      0.00
    3    1   18     -0.99      0.00
    3    1   19      0.63      0.00
    3    1   20     -0.46      0.00
   -3   -2   19     -0.13      0.00
   -3   -2   18      0.86      0.00
   -3   -2   17      1.23      0.00
   -3   -2   16      0.11      0.00
   -3   -2   15     -0.28      0.00
   -3   -2   14     -2.23      0.00
   -3   -2   13     -2.02      0.00
   -3   -2   12      1.73      0.00
   -3   -2   11     -0.64      0.00
   -3   -2   10     -5.07      0.00
   -3   -2    9    -10.39      0.00
   -3   -2    8      7.88      0.00
   -3   -2    7     12.31      0.00
   -3   -2    6      6.47      0.00
   -3   -2    5      9.74      0.00
   -3   -2    4    -31.60      0.00
   -3   -2    3     36.01      0.00
   -3   -2    2     24.37      0.00
   -3   -2    1      1.51      0.00
    3    2    0    -30.93      0.00
    3    2    1      4.42      0.00
    3    2    2      8.62      0.00
    3    2    3     57.63      0.00
    3    2    4    -48.46      0.00
    3    2    5     -2.88      0.00
    3    2    6     11.72      0.00
    3    2    7     20.27      0.00
    3    2    8     -4.19      0.00
    3    2    9     -3.28      0.00
    3    2   10     -2.80      0.00
    3    2   11     15.85      0.00
    3    2   12     -1.14      0.00
    3    2   13     -0.68      0.00
    3    2   14     -4.26      0.00
    3    2   15      1.73      0.00
    3    2   16     -1.21      0.00
    3    2   17     -0.71      0.00
    3    2   18      0.29      0.00
    3    2   19     -0.76      0.00
    3    2   20      0.34      0.00
    3    2   21      0.55      0.00
   -3   -3   19      0.29      0.00
   -3   -3   18     -1.06      0.00
   -3   -3   17     -1.43      0.00
   -3   -3   16     -0.45      0.00
   -3   -3   15      1.30      0.00
   -3   -3   14      1.23      0.00
   -3   -3   13      0.66      0.00
   -3   -3   12     -4.34      0.00
   -3   -3   11      4.00      0.00
   -3   -3   10      5.26      0.00
   -3   -3    9      9.96      0.00
   -3   -3    8    -18.35      0.00
   -3   -3    7     -5.34      0.00
   -3   -3    6     -2.75      0.00
   -3   -3    5     -3.44      0.00
   -3   -3    4      9.66      0.00
   -3   -3    3    -26.78      0.00
   -3   -3    2    -17.42      0.00
   -3   -3    1     12.28      0.00
    3    3    0     10.10      0.00
    3    3    1      1.22      0.00
    3    3    2     -0.76      0.00
    3    3    3    -42.88      0.00
    3    3    4     37.17      0.00
    3    3    5      3.03      0.00
    3    3    6     -6.35      0.00
    3    3    7    -16.78      0.00
    3    3    8      3.76      0.00
    3    3    9      3.49      0.00
    3    3   10      5.51      0.00
    3    3   11    -16.25      0.00
    3    3   12      1.13      0.00
    3    3   13      0.17      0.00
    3    3   14      6.25      0.00
    3    3   15     -2.25      0.00
    3    3   16      1.48      0.00
    3    3   17      0.27      0.00
    3    3   18      0.45      0.00
    3    3   19      1.09      0.00
    3    3   20     -0.35      0.00
    3    3   21     -0.90      0.00
   -3   -4   18      1.06      0.00
   -3   -4   17      1.54      0.00
   -3   -4   16      0.43      0.00
   -3   -4   15     -2.04      0.00
   -3   -4   14     -0.46      0.00
   -3   -4   13      0.31      0.00
   -3   -4   12      4.73      0.00
   -3   -4   11     -6.51      0.00
   -3   -4   10     -4.82      0.00
   -3   -4    9     -8.21      0.00
   -3   -4    8     23.51      0.00
   -3   -4    7     -2.80      0.00
   -3   -4    6     -1.35      0.00
   -3   -4    5     -0.91      0.00
   -3   -4    4      9.45      0.00
   -3   -4    3     14.99      0.00
   -3   -4    2      6.94      0.00
   -3   -4    1    -27.11      0.00
    3    4    0     14.16      0.00
    3    4    1     -7.16      0.00
    3    4    2     -8.78      0.00
    3    4    3     19.33      0.00
    3    4    4    -18.62      0.00
    3    4    5     -2.11      0.00
    3    4    6      2.12      0.00
    3    4    7      5.45      0.00
    3    4    8      1.07      0.00
    3    4    9     -2.21      0.00
    3    4   10     -6.81      0.00
    3    4   11     12.28      0.00
    3    4   12     -0.23      0.00
    3    4   13      0.91      0.00
    3    4   14     -7.27      0.00
    3    4   15      1.72      0.00
    3    4   16     -1.78      0.00
    3    4   17      0.18      0.00
    3    4   18     -0.87      0.00
    3    4   19     -1.44      0.00
    3    4   20      0.38      0.00
    3    4   21      1.29      0.00
   -3   -5   18     -0.89      0.00
   -3   -5   17     -1.42      0.00
   -3   -5   16      0.22      0.00
   -3   -5   15      2.11      0.00
   -3   -5   14     -0.27      0.00
   -3   -5   13     -1.22      0.00
   -3   -5   12     -2.73      0.00
   -3   -5   11      7.87      0.00
   -3   -5   10      4.13      0.00
   -3   -5    9      5.28      0.00
   -3   -5    8    -22.85      0.00
   -3   -5    7      9.18      0.00
   -3   -5    6      4.39      0.00
   -3   -5    5      2.31      0.00
   -3   -5    4    -19.43      0.00
   -3   -5    3     -4.49      0.00
   -3   -5    2      2.25      0.00
   -3   -5    1     36.53      0.00
    3    5    0    -32.59      0.00
    3    5    1     12.25      0.00
    3    5    2     17.48      0.00
    3    5    3      4.38      0.00
    3    5    4     -0.98      0.00
    3    5    5     -0.39      0.00
    3    5    6     -0.57      0.00
    3    5    7      9.86      0.00
    3    5    8     -7.40      0.00
    3    5    9     -0.09      0.00
    3    5   10      5.09      0.00
    3    5   11     -5.98      0.00
    3    5   12     -0.99      0.00
    3    5   13     -1.69      0.00
    3    5   14      6.98      0.00
    3    5   15     -0.71      0.00
    3    5   16      1.78      0.00
    3    5   17     -0.24      0.00
    3    5   18      0.98      0.00
    3    5   19      1.59      0.00
    3    5   20     -0.59      0.00
    3    5   21     -1.52      0.00
   -3   -6   17      1.22      0.00
   -3   -6   16     -0.99      0.00
   -3   -6   15     -1.52      0.00
   -3   -6   14      0.44      0.00
   -3   -6   13      1.64      0.00
   -3   -6   12     -0.50      0.00
   -3   -6   11     -6.76      0.00
   -3   -6   10     -3.06      0.00
   -3   -6    9     -2.71      0.00
   -3   -6    8     16.47      0.00
   -3   -6    7    -12.14      0.00
   -3   -6    6     -4.87      0.00
   -3   -6    5      0.42      0.00
   -3   -6    4     19.02      0.00
   -3   -6    3     -2.58      0.00
   -3   -6    2     -8.31      0.00
   -3   -6    1    -38.05      0.00
    3    6    0     40.18      0.00
    3    6    1    -14.01      0.00
    3    6    2    -21.74      0.00
    3    6    3    -21.14      0.00
    3    6    4     14.06      0.00
    3    6    5      3.24      0.00
    3    6    6      2.42      0.00
    3    6    7    -22.09      0.00
    3    6    8     12.79      0.00
    3    6    9      2.19      0.00
    3    6   10     -1.15      0.00
    3    6   11     -0.34      0.00
    3    6   12      2.34      0.00
    3    6   13      2.02      0.00
    3    6   14     -5.50      0.00
    3    6   15     -0.30      0.00
    3    6   16     -1.27      0.00
    3    6   17     -0.05      0.00
    3    6   18     -0.89      0.00
    3    6   19     -1.65      0.00
    3    6   20      0.87      0.00
    3    6   21      1.59      0.00
   -3   -7   17     -0.86      0.00
   -3   -7   16      1.56      0.00
   -3   -7   15      0.44      0.00
   -3   -7   14     -0.51      0.00
   -3   -7   13     -1.57      0.00
   -3   -7   12      4.10      0.00
   -3   -7   11      4.11      0.00
   -3   -7   10      1.90      0.00
   -3   -7    9      0.65      0.00
   -3   -7    8     -7.77      0.00
   -3   -7    7     11.18      0.00
   -3   -7    6      3.86      0.00
   -3   -7    5     -5.02      0.00
   -3   -7    4    -10.70      0.00
   -3   -7    3      4.50      0.00
   -3   -7    2      9.59      0.00
   -3   -7    1     31.61      0.00
    3    7    0    -35.83      0.00
    3    7    1     13.32      0.00
    3    7    2     21.09      0.00
    3    7    3     26.33      0.00
    3    7    4    -18.70      0.00
    3    7    5     -6.05      0.00
    3    7    6     -5.68      0.00
    3    7    7     27.63      0.00
    3    7    8    -15.13      0.00
    3    7    9     -4.18      0.00
    3    7   10     -4.23      0.00
    3    7   11      4.78      0.00
    3    7   12     -2.91      0.00
    3    7   13     -1.82      0.00
    3    7   14      2.99      0.00
    3    7   15      0.78      0.00
    3    7   16      0.68      0.00
    3    7   17      0.73      0.00
    3    7   18      0.45      0.00
    3    7   19      1.35      0.00
    3    7   20     -1.10      0.00
    3    7   21     -1.39      0.00
   -3   -8   16     -1.61      0.00
   -3   -8   15      0.48      0.00
   -3   -8   14      0.27      0.00
   -3   -8   13      0.97      0.00
   -3   -8   12     -6.47      0.00
   -3   -8   11     -0.42      0.00
   -3   -8   10     -0.86      0.00
   -3   -8    9     -0.23      0.00
   -3   -8    8     -0.95      0.00
   -3   -8    7     -7.13      0.00
   -3   -8    6     -1.20      0.00
   -3   -8    5      9.80      0.00
   -3   -8    4     -1.22      0.00
   -3   -8    3     -2.91      0.00
   -3   -8    2     -7.57      0.00
   -3   -8    1    -19.71      0.00
    3    8    0     23.87      0.00
    3    8    1    -10.46      0.00
    3    8    2    -16.92      0.00
    3    8    3    -21.04      0.00
    3    8    4     15.24      0.00
    3    8    5      8.08      0.00
    3    8    6      9.10      0.00
    3    8    7    -24.66      0.00
    3    8    8     14.03      0.00
    3    8    9      5.03      0.00
    3    8   10      8.79      0.00
    3    8   11     -6.14      0.00
    3    8   12      2.90      0.00
    3    8   13      1.34      0.00
    3    8   14     -0.48      0.00
    3    8   15     -0.64      0.00
    3    8   16     -0.13      0.00
    3    8   17     -1.40      0.00
    3    8   18      0.06      0.00
    3    8   19     -0.93      0.00
    3    8   20      1.19      0.00
    3    8   21      1.21      0.00
   -3   -9   16      1.18      0.00
   -3   -9   15     -1.00      0.00
   -3   -9   14     -0.02      0.00
   -3   -9   13     -0.10      0.00
   -3   -9   12      7.22      0.00
   -3   -9   11     -2.59      0.00
   -3   -9   10      0.07      0.00
   -3   -9    9      0.59      0.00
   -3   -9    8      6.75      0.00
   -3   -9    7      2.43      0.00
   -3   -9    6     -1.18      0.00
   -3   -9    5    -12.58      0.00
   -3   -9    4     11.24      0.00
   -3   -9    3     -1.30      0.00
   -3   -9    2      4.01      0.00
   -3   -9    1      7.13      0.00
    3    9    0     -9.28      0.00
    3    9    1      6.48      0.00
    3    9    2     11.24      0.00
    3    9    3      9.20      0.00
    3    9    4     -7.40      0.00
    3    9    5     -9.20      0.00
    3    9    6    -11.04      0.00
    3    9    7     15.83      0.00
    3    9    8    -10.36      0.00
    3    9    9     -5.06      0.00
    3    9   10    -11.45      0.00
    3    9   11      4.74      0.00
    3    9   12     -2.10      0.00
    3    9   13     -0.84      0.00
    3    9   14     -1.46      0.00
    3    9   15      0.09      0.00
    3    9   16      0.11      0.00
    3    9   17      1.85      0.00
    3    9   18     -0.82      0.00
    3    9   19      0.34      0.00
    3    9   20     -0.96      0.00
    3    9   21     -0.88      0.00
   -3  -10   15      0.85      0.00
   -3  -10   14     -0.35      0.00
   -3  -10   13     -0.64      0.00
   -3  -10   12     -5.84      0.00
   -3  -10   11      4.40      0.00
   -3  -10   10      0.04      0.00
   -3  -10    9     -2.09      0.00
   -3  -10    8     -8.90      0.00
   -3  -10    7      1.74      0.00
   -3  -10    6      3.53      0.00
   -3  -10    5     12.72      0.00
   -3  -10    4    -17.30      0.00
   -3  -10    3      5.30      0.00
   -3  -10    2     -0.25      0.00
   -3  -10    1      3.31      0.00
    3   10    0     -2.50      0.00
    3   10    1     -2.84      0.00
    3   10    2     -6.29      0.00
    3   10    3      3.62      0.00
    3   10    4     -0.80      0.00
    3   10    5      9.36      0.00
    3   10    6     11.19      0.00
    3   10    7     -4.73      0.00
    3   10    8      5.84      0.00
    3   10    9      4.18      0.00
    3   10   10     11.41      0.00
    3   10   11     -1.44      0.00
    3   10   12      1.07      0.00
    3   10   13      0.37      0.00
    3   10   14      2.13      0.00
    3   10   15      0.74      0.00
    3   10   16     -0.20      0.00
    3   10   17     -2.06      0.00
    3   10   18      1.19      0.00
    3   10   19      0.05      0.00
    3   10   20      0.77      0.00
    3   10   21      0.66      0.00
   -3  -11   14      0.54      0.00
   -3  -11   13      1.20      0.00
   -3  -11   12      3.42      0.00
   -3  -11   11     -4.52      0.00
   -3  -11   10      0.19      0.00
   -3  -11    9      3.57      0.00
   -3  -11    8      7.36      0.00
   -3  -11    7     -3.83      0.00
   -3  -11    6     -4.68      0.00
   -3  -11    5    -10.56      0.00
   -3  -11    4     17.79      0.00
   -3  -11    3     -8.19      0.00
   -3  -11    2     -2.41      0.00
   -3  -11    1     -8.81      0.00
    3   11    0      8.68      0.00
    3   11    1      0.20      0.00
    3   11    2      2.81      0.00
    3   11    3    -12.96      0.00
    3   11    4      6.28      0.00
    3   11    5     -8.68      0.00
    3   11    6     -9.44      0.00
    3   11    7     -4.52      0.00
    3   11    8     -2.22      0.00
    3   11    9     -3.39      0.00
    3   11   10     -9.12      0.00
    3   11   11     -1.88      0.00
    3   11   12     -0.01      0.00
    3   11   13     -0.29      0.00
    3   11   14     -1.73      0.00
    3   11   15     -1.32      0.00
    3   11   16      0.46      0.00
    3   11   17      1.83      0.00
    3   11   18     -1.36      0.00
    3   11   19     -0.17      0.00
    3   11   20     -0.52      0.00
   -3  -12   13     -1.23      0.00
   -3  -12   12     -0.80      0.00
   -3  -12   11      3.37      0.00
   -3  -12   10     -0.82      0.00
   -3  -12    9     -4.85      0.00
   -3  -12    8     -3.38      0.00
   -3  -12    7      4.31      0.00
   -3  -12    6      5.05      0.00
   -3  -12    5      6.60      0.00
   -3  -12    4    -14.51      0.00
   -3  -12    3      9.08      0.00
   -3  -12    2      4.28      0.00
   -3  -12    1      9.70      0.00
    3   12    0     -9.25      0.00
    3   12    1      0.48      0.00
    3   12    2     -1.00      0.00
    3   12    3     17.03      0.00
    3   12    4     -7.94      0.00
    3   12    5      6.92      0.00
    3   12    6      6.36      0.00
    3   12    7     10.11      0.00
    3   12    8      0.55      0.00
    3   12    9      2.66      0.00
    3   12   10      5.16      0.00
    3   12   11      3.96      0.00
    3   12   12     -0.49      0.00
    3   12   13      0.59      0.00
    3   12   14      0.48      0.00
    3   12   15      1.57      0.00
    3   12   16     -0.55      0.00
    3   12   17     -1.29      0.00
    3   12   18      1.03      0.00
    3   12   19      0.01      0.00
    3   12   20      0.46      0.00
   -3  -13   12     -0.76      0.00
   -3  -13   11     -1.72      0.00
   -3  -13   10      1.16      0.00
   -3  -13    9      4.95      0.00
   -3  -13    8     -1.15      0.00
   -3  -13    7     -2.87      0.00
   -3  -13    6     -4.21      0.00
   -3  -13    5     -2.28      0.00
   -3  -13    4      8.46      0.00
   -3  -13    3     -8.30      0.00
   -3  -13    2     -4.69      0.00
   -3  -13    1     -6.49      0.00
    3   13    0      5.91      0.00
    3   13    1     -0.15      0.00
    3   13    2      0.41      0.00
    3   13    3    -15.67      0.00
    3   13    4      6.59      0.00
    3   13    5     -4.50      0.00
    3   13    6     -2.86      0.00
    3   13    7    -11.45      0.00
    3   13    8     -0.64      0.00
    3   13    9     -2.08      0.00
    3   13   10     -0.88      0.00
    3   13   11     -4.09      0.00
    3   13   12      0.37      0.00
    3   13   13     -1.17      0.00
    3   13   14      1.19      0.00
    3   13   15     -1.15      0.00
    3   13   16      0.54      0.00
    3   13   17      0.27      0.00
    3   13   18     -0.70      0.00
    3   13   19      0.32      0.00
   -3  -14   11      0.25      0.00
   -3  -14   10     -1.37      0.00
   -3  -14    9     -3.94      0.00
   -3  -14    8      4.53      0.00
   -3  -14    7      0.71      0.00
   -3  -14    6      2.69      0.00
   -3  -14    5     -1.45      0.00
   -3  -14    4     -2.25      0.00
   -3  -14    3      6.13      0.00
   -3  -14    2      4.10      0.00
   -3  -14    1      1.58      0.00
    3   14    0     -1.31      0.00
    3   14    1     -0.86      0.00
    3   14    2     -0.60      0.00
    3   14    3     10.64      0.00
    3   14    4     -3.74      0.00
    3   14    5      1.80      0.00
    3   14    6      0.01      0.00
    3   14    7      9.55      0.00
    3   14    8      1.58      0.00
    3   14    9      1.15      0.00
    3   14   10     -2.61      0.00
    3   14   11      2.71      0.00
    3   14   12      0.18      0.00
    3   14   13      1.58      0.00
    3   14   14     -2.78      0.00
    3   14   15      0.41      0.00
    3   14   16     -0.36      0.00
    3   14   17      0.63      0.00
    3   14   18      0.27      0.00
    3   14   19     -0.54      0.00
   -3  -15   10      1.20      0.00
   -3  -15    9      2.26      0.00
   -3  -15    8     -5.50      0.00
   -3  -15    7      1.39      0.00
   -3  -15    6     -0.73      0.00
   -3  -15    5      3.40      0.00
   -3  -15    4     -2.73      0.00
   -3  -15    3     -3.46      0.00
   -3  -15    2     -2.27      0.00
   -3  -15    1      3.37      0.00
    3   15    0     -2.74      0.00
    3   15    1      1.48      0.00
    3   15    2      0.94      0.00
    3   15    3     -3.82      0.00
    3   15    4      1.01      0.00
    3   15    5      0.40      0.00
    3   15    6      1.33      0.00
    3   15    7     -5.69      0.00
    3   15    8     -2.28      0.00
    3   15    9     -0.03      0.00
    3   15   10      4.23      0.00
    3   15   11     -0.74      0.00
    3   15   12     -0.65      0.00
    3   15   13     -1.45      0.00
    3   15   14      3.83      0.00
    3   15   15      0.43      0.00
    3   15   16      0.08      0.00
    3   15   17     -1.26      0.00
    3   15   18     -0.05      0.00
   -3  -16    8      4.33      0.00
   -3  -16    7     -2.19      0.00
   -3  -16    6     -0.79      0.00
   -3  -16    5     -3.59      0.00
   -3  -16    4      4.71      0.00
   -3  -16    3      1.06      0.00
   -3  -16    2      0.34      0.00
   -3  -16    1     -6.24      0.00
    3   16    0      4.96      0.00
    3   16    1     -1.98      0.00
    3   16    2     -1.20      0.00
    3   16    3     -2.18      0.00
    3   16    4      0.90      0.00
    3   16    5     -1.89      0.00
    3   16    6     -1.23      0.00
    3   16    7      1.57      0.00
    3   16    8      2.44      0.00
    3   16    9     -1.00      0.00
    3   16   10     -4.05      0.00
    3   16   11     -0.95      0.00
    3   16   12      0.85      0.00
    3   16   13      0.89      0.00
    3   16   14     -3.86      0.00
    3   16   15     -0.99      0.00
    3   16   16      0.03      0.00
    3   16   17      1.20      0.00
   -3  -17    7      1.81      0.00
   -3  -17    6      1.42      0.00
   -3  -17    5      2.42      0.00
   -3  -17    4     -4.17      0.00
   -3  -17    3      0.27      0.00
   -3  -17    2      1.33      0.00
   -3  -17    1      6.89      0.00
    3   17    0     -5.16      0.00
    3   17    1      1.74      0.00
    3   17    2      1.08      0.00
    3   17    3      5.98      0.00
    3   17    4     -1.27      0.00
    3   17    5      2.40      0.00
    3   17    6     -0.07      0.00
    3   17    7      1.51      0.00
    3   17    8     -1.83      0.00
    3   17    9      1.62      0.00
    3   17   10      2.42      0.00
    3   17   11      1.66      0.00
    3   17   12     -0.75      0.00
    3   17   13     -0.04      0.00
    3   17   14      3.03      0.00
    3   17   15      1.08      0.00
    3   17   16     -0.08      0.00
   -3  -18    5     -1.06      0.00
   -3  -18    4      2.00      0.00
   -3  -18    3     -0.63      0.00
   -3  -18    2     -1.66      0.00
   -3  -18    1     -5.24      0.00
    3   18    0      3.62      0.00
    3   18    1     -1.51      0.00
    3   18    2     -0.89      0.00
    3   18    3     -6.47      0.00
    3   18    4      0.67      0.00
    3   18    5     -2.32      0.00
    3   18    6      1.31      0.00
    3   18    7     -2.79      0.00
    3   18    8      1.07      0.00
    3   18    9     -1.69      0.00
    3   18   10     -0.57      0.00
    3   18   11     -1.54      0.00
    3   18   12      0.64      0.00
    3   18   13     -0.46      0.00
    3   18   14     -1.75      0.00
    3   18   15     -0.83      0.00
   -3  -19    3      0.44      0.00
   -3  -19    2      1.31      0.00
   -3  -19    1      2.95      0.00
    3   19    0     -1.76      0.00
    3   19    1      0.82      0.00
    3   19    2      0.70      0.00
    3   19    3      4.98      0.00
    3   19    4      0.49      0.00
    3   19    5      1.57      0.00
    3   19    6     -2.15      0.00
    3   19    7      2.59      0.00
    3   19    8     -0.08      0.00
    3   19    9      1.33      0.00
    3   19   10     -1.03      0.00
    3   19   11      0.82      0.00
    3   19   12     -0.33      0.00
    3   19   13      0.62      0.00
    3   19   14      0.57      0.00
    3   20    1     -0.55      0.00
    3   20    2     -0.47      0.00
    3   20    3     -2.41      0.00
    3   20    4     -1.09      0.00
    3   20    5     -0.97      0.00
    3   20    6      1.86      0.00
    3   20    7     -1.44      0.00
    3   20    8     -0.36      0.00
    3   20    9     -0.84      0.00
    3   20   10      1.44      0.00
    3   20   11     -0.17      0.00
   -4   18    9     -0.10      0.00
   -4   18    8     -0.20      0.00
   -4   18    7      0.38      0.00
   -4   18    6      0.04      0.00
   -4   18    5      2.06      0.00
   -4   18    4     -0.24      0.00
   -4   18    3      1.50      0.00
   -4   18    2     -0.36      0.00
   -4   18    1      0.71      0.00
   -4   18    0      0.31      0.00
   -4   17   12     -0.02      0.00
   -4   17   11     -0.19      0.00
   -4   17   10      0.75      0.00
   -4   17    9      1.07      0.00
   -4   17    8      0.61      0.00
   -4   17    7     -0.44      0.00
   -4   17    6      0.28      0.00
   -4   17    5     -2.82      0.00
   -4   17    4      1.33      0.00
   -4   17    3     -0.40      0.00
   -4   17    2      0.98      0.00
   -4   17    1     -2.44      0.00
   -4   17    0      0.04      0.00
    4  -17    1      0.12      0.00
    4  -17    2      1.94      0.00
    4  -17    3     -0.93      0.00
   -4   16   13     -0.21      0.00
   -4   16   12      0.06      0.00
   -4   16   11      0.03      0.00
   -4   16   10     -1.38      0.00
   -4   16    9     -2.42      0.00
   -4   16    8     -1.00      0.00
   -4   16    7      0.10      0.00
   -4   16    6     -0.81      0.00
   -4   16    5      3.08      0.00
   -4   16    4     -1.97      0.00
   -4   16    3     -1.43      0.00
   -4   16    2     -1.71      0.00
   -4   16    1      4.43      0.00
   -4   16    0     -0.57      0.00
    4  -16    1     -1.15      0.00
    4  -16    2     -4.14      0.00
    4  -16    3      3.06      0.00
    4  -16    4      1.76      0.00
    4  -16    5      0.21      0.00
    4  -16    6     -2.97      0.00
   -4   15   15      0.22      0.00
   -4   15   14      1.67      0.00
   -4   15   13      0.30      0.00
   -4   15   12      0.16      0.00
   -4   15   11      0.42      0.00
   -4   15   10      1.74      0.00
   -4   15    9      3.89      0.00
   -4   15    8      0.88      0.00
   -4   15    7     -0.04      0.00
   -4   15    6      1.07      0.00
   -4   15    5     -2.35      0.00
   -4   15    4      1.93      0.00
   -4   15    3      3.03      0.00
   -4   15    2      1.79      0.00
   -4   15    1     -5.57      0.00
   -4   15    0      0.85      0.00
    4  -15    1      2.14      0.00
    4  -15    2      5.76      0.00
    4  -15    3     -5.38      0.00
    4  -15    4     -2.47      0.00
    4  -15    5      0.12      0.00
    4  -15    6      5.53      0.00
    4  -15    7     -1.64      0.00
   -4   14   16      0.28      0.00
   -4   14   15     -0.64      0.00
   -4   14   14     -2.17      0.00
   -4   14   13     -0.37      0.00
   -4   14   12     -0.48      0.00
   -4   14   11     -0.82      0.00
   -4   14   10     -1.29      0.00
   -4   14    9     -4.89      0.00
   -4   14    8     -0.29      0.00
   -4   14    7      0.27      0.00
   -4   14    6     -0.85      0.00
   -4   14    5      0.79      0.00
   -4   14    4     -0.72      0.00
   -4   14    3     -3.26      0.00
   -4   14    2     -0.73      0.00
   -4   14    1      4.58      0.00
   -4   14    0     -0.99      0.00
    4  -14    1     -2.65      0.00
    4  -14    2     -5.39      0.00
    4  -14    3      6.72      0.00
    4  -14    4      3.11      0.00
    4  -14    5     -0.70      0.00
    4  -14    6     -7.71      0.00
    4  -14    7      3.08      0.00
    4  -14    8      2.01      0.00
    4  -14    9      0.62      0.00
   -4   13   17      0.52      0.00
   -4   13   16      0.50      0.00
   -4   13   15      0.75      0.00
   -4   13   14      1.87      0.00
   -4   13   13      0.20      0.00
   -4   13   12      1.09      0.00
   -4   13   11      1.32      0.00
   -4   13   10      0.10      0.00
   -4   13    9      5.03      0.00
   -4   13    8     -0.94      0.00
   -4   13    7     -1.20      0.00
   -4   13    6     -0.03      0.00
   -4   13    5      1.76      0.00
   -4   13    4     -1.20      0.00
   -4   13    3      1.69      0.00
   -4   13    2     -1.87      0.00
   -4   13    1     -1.12      0.00
   -4   13    0      1.30      0.00
    4  -13    1      2.04      0.00
    4  -13    2      2.25      0.00
    4  -13    3     -5.34      0.00
    4  -13    4     -2.73      0.00
    4  -13    5      1.16      0.00
    4  -13    6      7.20      0.00
    4  -13    7     -4.26      0.00
    4  -13    8     -2.69      0.00
    4  -13    9     -0.07      0.00
    4  -13   10      3.47      0.00
   -4   12   17     -0.81      0.00
   -4   12   16     -1.42      0.00
   -4   12   15     -1.00      0.00
   -4   12   14     -1.29      0.00
   -4   12   13      0.52      0.00
   -4   12   12     -1.26      0.00
   -4   12   11     -1.60      0.00
   -4   12   10      1.40      0.00
   -4   12    9     -4.32      0.00
   -4   12    8      2.47      0.00
   -4   12    7      2.42      0.00
   -4   12    6      1.17      0.00
   -4   12    5     -4.58      0.00
   -4   12    4      3.86      0.00
   -4   12    3      1.30      0.00
   -4   12    2      5.21      0.00
   -4   12    1     -4.38      0.00
   -4   12    0     -2.22      0.00
    4  -12    1     -0.38      0.00
    4  -12    2      3.29      0.00
    4  -12    3      1.53      0.00
    4  -12    4      1.29      0.00
    4  -12    5     -1.55      0.00
    4  -12    6     -4.30      0.00
    4  -12    7      4.26      0.00
    4  -12    8      3.06      0.00
    4  -12    9     -0.89      0.00
    4  -12   10     -3.33      0.00
    4  -12   11      0.19      0.00
    4  -12   12      1.08      0.00
   -4   11   18      0.15      0.00
   -4   11   17      1.44      0.00
   -4   11   16      1.81      0.00
   -4   11   15      0.65      0.00
   -4   11   14      0.53      0.00
   -4   11   13     -1.35      0.00
   -4   11   12      1.17      0.00
   -4   11   11      1.46      0.00
   -4   11   10     -2.81      0.00
   -4   11    9      2.82      0.00
   -4   11    8     -3.85      0.00
   -4   11    7     -3.76      0.00
   -4   11    6     -2.19      0.00
   -4   11    5      6.86      0.00
   -4   11    4     -6.41      0.00
   -4   11    3     -4.63      0.00
   -4   11    2     -8.29      0.00
   -4   11    1     10.08      0.00
   -4   11    0      3.48      0.00
    4  -11    1     -1.93      0.00
    4  -11    2     -9.55      0.00
    4  -11    3      4.24      0.00
    4  -11    4      1.38      0.00
    4  -11    5      0.91      0.00
    4  -11    6     -1.09      0.00
    4  -11    7     -3.08      0.00
    4  -11    8     -1.65      0.00
    4  -11    9      2.76      0.00
    4  -11   10      1.00      0.00
    4  -11   11     -0.35      0.00
    4  -11   12     -1.11      0.00
    4  -11   13     -0.16      0.00
   -4   10   18     -0.02      0.00
   -4   10   17     -1.86      0.00
   -4   10   16     -1.68      0.00
   -4   10   15     -0.40      0.00
   -4   10   14     -0.08      0.00
   -4   10   13      2.60      0.00
   -4   10   12     -0.37      0.00
   -4   10   11     -0.95      0.00
   -4   10   10      3.39      0.00
   -4   10    9     -0.36      0.00
   -4   10    8      4.88      0.00
   -4   10    7      4.51      0.00
   -4   10    6      1.96      0.00
   -4   10    5     -7.13      0.00
   -4   10    4      8.88      0.00
   -4   10    3      7.43      0.00
   -4   10    2      9.17      0.00
   -4   10    1    -14.18      0.00
   -4   10    0     -4.70      0.00
    4  -10    1      4.11      0.00
    4  -10    2     14.95      0.00
    4  -10    3     -9.80      0.00
    4  -10    4     -4.43      0.00
    4  -10    5      0.25      0.00
    4  -10    6      6.43      0.00
    4  -10    7      1.48      0.00
    4  -10    8     -0.45      0.00
    4  -10    9     -4.30      0.00
    4  -10   10      2.56      0.00
    4  -10   11     -0.07      0.00
    4  -10   12      0.35      0.00
    4  -10   13     -0.28      0.00
    4  -10   14      0.01      0.00
   -4    9   19     -0.38      0.00
   -4    9   18     -0.09      0.00
   -4    9   17      2.01      0.00
   -4    9   16      0.84      0.00
   -4    9   15     -0.21      0.00
   -4    9   14     -0.02      0.00
   -4    9   13     -3.54      0.00
   -4    9   12     -0.47      0.00
   -4    9   11      0.03      0.00
   -4    9   10     -3.28      0.00
   -4    9    9     -2.83      0.00
   -4    9    8     -5.17      0.00
   -4    9    7     -4.60      0.00
   -4    9    6     -0.34      0.00
   -4    9    5      4.81      0.00
   -4    9    4    -10.06      0.00
   -4    9    3     -8.52      0.00
   -4    9    2     -6.95      0.00
   -4    9    1     13.84      0.00
   -4    9    0      5.22      0.00
    4   -9    1     -4.69      0.00
    4   -9    2    -16.96      0.00
    4   -9    3     13.60      0.00
    4   -9    4      6.42      0.00
    4   -9    5     -2.33      0.00
    4   -9    6    -10.20      0.00
    4   -9    7      0.13      0.00
    4   -9    8      3.21      0.00
    4   -9    9      5.32      0.00
    4   -9   10     -6.74      0.00
    4   -9   11      0.18      0.00
    4   -9   12      1.20      0.00
    4   -9   13      1.44      0.00
    4   -9   14     -0.80      0.00
    4   -9   15     -0.64      0.00
   -4    8   19      0.42      0.00
   -4    8   18      0.37      0.00
   -4    8   17     -1.64      0.00
   -4    8   16     -0.14      0.00
   -4    8   15      0.61      0.00
   -4    8   14     -0.08      0.00
   -4    8   13      4.43      0.00
   -4    8   12      1.01      0.00
   -4    8   11      0.64      0.00
   -4    8   10      2.69      0.00
   -4    8    9      6.62      0.00
   -4    8    8      4.53      0.00
   -4    8    7      3.17      0.00
   -4    8    6     -2.93      0.00
   -4    8    5      0.42      0.00
   -4    8    4     10.34      0.00
   -4    8    3      7.19      0.00
   -4    8    2      0.16      0.00
   -4    8    1     -8.22      0.00
   -4    8    0     -4.50      0.00
    4   -8    1      3.15      0.00
    4   -8    2     14.13      0.00
    4   -8    3    -13.97      0.00
    4   -8    4     -6.50      0.00
    4   -8    5      4.18      0.00
    4   -8    6      9.96      0.00
    4   -8    7     -0.58      0.00
    4   -8    8     -4.16      0.00
    4   -8    9     -5.45      0.00
    4   -8   10      9.05      0.00
    4   -8   11     -0.78      0.00
    4   -8   12     -2.73      0.00
    4   -8   13     -1.98      0.00
    4   -8   14      1.90      0.00
    4   -8   15      0.86      0.00
   -4    7   19     -0.31      0.00
   -4    7   18     -0.33      0.00
   -4    7   17      0.95      0.00
   -4    7   16     -0.38      0.00
   -4    7   15     -1.04      0.00
   -4    7   14      0.54      0.00
   -4    7   13     -4.54      0.00
   -4    7   12     -0.93      0.00
   -4    7   11     -1.03      0.00
   -4    7   10     -1.91      0.00
   -4    7    9     -9.49      0.00
   -4    7    8     -2.83      0.00
   -4    7    7     -1.06      0.00
   -4    7    6      6.43      0.00
   -4    7    5     -6.30      0.00
   -4    7    4     -8.46      0.00
   -4    7    3     -3.34      0.00
   -4    7    2      9.50      0.00
   -4    7    1     -3.15      0.00
   -4    7    0      2.72      0.00
    4   -7    1      1.76      0.00
    4   -7    2     -5.23      0.00
    4   -7    3     10.03      0.00
    4   -7    4      3.64      0.00
    4   -7    5     -6.18      0.00
    4   -7    6     -4.40      0.00
    4   -7    7      0.12      0.00
    4   -7    8      3.06      0.00
    4   -7    9      4.56      0.00
    4   -7   10     -9.12      0.00
    4   -7   11      1.32      0.00
    4   -7   12      3.76      0.00
    4   -7   13      2.12      0.00
    4   -7   14     -2.45      0.00
    4   -7   15     -1.08      0.00
    4   -7   16      0.46      0.00
   -4    6   19      0.24      0.00
   -4    6   18      0.13      0.00
   -4    6   17     -0.45      0.00
   -4    6   16      0.43      0.00
   -4    6   15      1.18      0.00
   -4    6   14     -1.27      0.00
   -4    6   13      3.83      0.00
   -4    6   12      0.38      0.00
   -4    6   11      1.01      0.00
   -4    6   10      1.26      0.00
   -4    6    9     10.33      0.00
   -4    6    8      0.04      0.00
   -4    6    7     -1.83      0.00
   -4    6    6     -8.68      0.00
   -4    6    5     11.21      0.00
   -4    6    4      5.46      0.00
   -4    6    3     -2.32      0.00
   -4    6    2    -20.85      0.00
   -4    6    1     17.09      0.00
   -4    6    0      0.35      0.00
    4   -6    1     -8.19      0.00
    4   -6    2     -7.92      0.00
    4   -6    3     -2.82      0.00
    4   -6    4      1.12      0.00
    4   -6    5      7.94      0.00
    4   -6    6     -6.28      0.00
    4   -6    7      2.10      0.00
    4   -6    8      0.59      0.00
    4   -6    9     -2.66      0.00
    4   -6   10      5.80      0.00
    4   -6   11     -2.22      0.00
    4   -6   12     -3.34      0.00
    4   -6   13     -1.00      0.00
    4   -6   14      2.17      0.00
    4   -6   15      0.75      0.00
    4   -6   16     -0.84      0.00
    4   -6   17     -1.36      0.00
   -4    5   19     -0.29      0.00
   -4    5   18     -0.06      0.00
   -4    5   17      0.58      0.00
   -4    5   16     -0.20      0.00
   -4    5   15     -1.13      0.00
   -4    5   14      1.99      0.00
   -4    5   13     -2.01      0.00
   -4    5   12      0.52      0.00
   -4    5   11     -0.71      0.00
   -4    5   10     -0.86      0.00
   -4    5    9     -8.23      0.00
   -4    5    8      2.68      0.00
   -4    5    7      4.03      0.00
   -4    5    6      8.20      0.00
   -4    5    5    -11.44      0.00
   -4    5    4     -1.29      0.00
   -4    5    3      7.09      0.00
   -4    5    2     28.68      0.00
   -4    5    1    -29.61      0.00
   -4    5    0     -2.75      0.00
    4   -5    1     15.08      0.00
    4   -5    2     21.20      0.00
    4   -5    3     -6.07      0.00
    4   -5    4     -7.06      0.00
    4   -5    5     -9.86      0.00
    4   -5    6     19.99      0.00
    4   -5    7     -5.12      0.00
    4   -5    8     -5.22      0.00
    4   -5    9     -0.56      0.00
    4   -5   10     -0.69      0.00
    4   -5   11      2.88      0.00
    4   -5   12      2.21      0.00
    4   -5   13     -0.43      0.00
    4   -5   14     -1.04      0.00
    4   -5   15     -0.40      0.00
    4   -5   16      0.99      0.00
    4   -5   17      1.10      0.00
   -4    4   20      0.32      0.00
   -4    4   19      0.27      0.00
   -4    4   18      0.30      0.00
   -4    4   17     -1.12      0.00
   -4    4   16     -0.10      0.00
   -4    4   15      0.59      0.00
   -4    4   14     -2.52      0.00
   -4    4   13     -0.41      0.00
   -4    4   12     -1.16      0.00
   -4    4   11      0.45      0.00
   -4    4   10      1.06      0.00
   -4    4    9      3.38      0.00
   -4    4    8     -4.74      0.00
   -4    4    7     -5.31      0.00
   -4    4    6     -3.90      0.00
   -4    4    5      6.78      0.00
   -4    4    4     -2.05      0.00
   -4    4    3     -9.86      0.00
   -4    4    2    -30.68      0.00
   -4    4    1     35.82      0.00
   -4    4    0      4.68      0.00
    4   -4    1    -19.03      0.00
    4   -4    2    -28.98      0.00
    4   -4    3     12.23      0.00
    4   -4    4     11.55      0.00
    4   -4    5     12.05      0.00
    4   -4    6    -31.76      0.00
    4   -4    7      8.60      0.00
    4   -4    8      9.56      0.00
    4   -4    9      4.09      0.00
    4   -4   10     -5.16      0.00
    4   -4   11     -3.18      0.00
    4   -4   12     -0.54      0.00
    4   -4   13      2.30      0.00
    4   -4   14     -0.66      0.00
    4   -4   15     -0.32      0.00
    4   -4   16     -1.08      0.00
    4   -4   17     -0.23      0.00
    4   -4   18     -0.58      0.00
   -4    3   19     -0.38      0.00
   -4    3   18     -0.62      0.00
   -4    3   17      1.94      0.00
   -4    3   16      0.19      0.00
   -4    3   15     -0.12      0.00
   -4    3   14      2.64      0.00
   -4    3   13      3.15      0.00
   -4    3   12      1.67      0.00
   -4    3   11     -0.38      0.00
   -4    3   10     -2.07      0.00
   -4    3    9      2.61      0.00
   -4    3    8      4.81      0.00
   -4    3    7      4.90      0.00
   -4    3    6     -3.08      0.00
   -4    3    5      3.44      0.00
   -4    3    4      3.55      0.00
   -4    3    3      8.17      0.00
   -4    3    2     23.49      0.00
   -4    3    1    -32.68      0.00
   -4    3    0     -4.05      0.00
    4   -3    1     20.06      0.00
    4   -3    2     25.80      0.00
    4   -3    3    -13.67      0.00
    4   -3    4    -13.18      0.00
    4   -3    5    -13.88      0.00
    4   -3    6     37.45      0.00
    4   -3    7    -10.71      0.00
    4   -3    8    -12.18      0.00
    4   -3    9     -7.20      0.00
    4   -3   10      8.90      0.00
    4   -3   11      2.99      0.00
    4   -3   12     -0.29      0.00
    4   -3   13     -3.57      0.00
    4   -3   14      2.21      0.00
    4   -3   15      0.69      0.00
    4   -3   16      0.97      0.00
    4   -3   17     -0.62      0.00
    4   -3   18      0.90      0.00
   -4    2   19      0.33      0.00
   -4    2   18      0.87      0.00
   -4    2   17     -2.26      0.00
   -4    2   16     -0.03      0.00
   -4    2   15     -0.68      0.00
   -4    2   14     -2.78      0.00
   -4    2   13     -4.85      0.00
   -4    2   12     -1.19      0.00
   -4    2   11      0.55      0.00
   -4    2   10      2.74      0.00
   -4    2    9     -8.28      0.00
   -4    2    8     -2.83      0.00
   -4    2    7     -2.50      0.00
   -4    2    6     11.50      0.00
   -4    2    5    -15.87      0.00
   -4    2    4     -2.70      0.00
   -4    2    3     -3.41      0.00
   -4    2    2     -9.67      0.00
   -4    2    1     21.26      0.00
   -4    2    0      2.84      0.00
    4   -2    1    -18.08      0.00
    4   -2    2    -11.14      0.00
    4   -2    3      7.77      0.00
    4   -2    4     10.66      0.00
    4   -2    5     15.25      0.00
    4   -2    6    -33.55      0.00
    4   -2    7     10.88      0.00
    4   -2    8     11.94      0.00
    4   -2    9      8.02      0.00
    4   -2   10     -9.19      0.00
    4   -2   11     -2.40      0.00
    4   -2   12      0.47      0.00
    4   -2   13      4.14      0.00
    4   -2   14     -3.30      0.00
    4   -2   15     -1.12      0.00
    4   -2   16     -0.92      0.00
    4   -2   17      1.43      0.00
    4   -2   18     -0.93      0.00
    4   -2   19      0.01      0.00
   -4    1   19     -0.33      0.00
   -4    1   18     -0.79      0.00
   -4    1   17      2.27      0.00
   -4    1   16     -0.51      0.00
   -4    1   15      1.12      0.00
   -4    1   14      2.98      0.00
   -4    1   13      5.50      0.00
   -4    1   12      0.30      0.00
   -4    1   11     -1.02      0.00
   -4    1   10     -2.58      0.00
   -4    1    9     11.19      0.00
   -4    1    8     -0.86      0.00
   -4    1    7     -1.13      0.00
   -4    1    6    -17.84      0.00
   -4    1    5     27.42      0.00
   -4    1    4     -0.57      0.00
   -4    1    3     -4.77      0.00
   -4    1    2     -6.84      0.00
   -4    1    1     -4.62      0.00
   -4    1    0     -0.16      0.00
    4   -1    1     14.92      0.00
    4   -1    2    -12.74      0.00
    4   -1    3      2.81      0.00
    4   -1    4     -4.59      0.00
    4   -1    5    -14.37      0.00
    4   -1    6     21.42      0.00
    4   -1    7     -9.04      0.00
    4   -1    8     -9.09      0.00
    4   -1    9     -6.39      0.00
    4   -1   10      5.15      0.00
    4   -1   11      1.90      0.00
    4   -1   12      0.58      0.00
    4   -1   13     -3.27      0.00
    4   -1   14      3.15      0.00
    4   -1   15      1.09      0.00
    4   -1   16      1.09      0.00
    4   -1   17     -1.66      0.00
    4   -1   18      0.81      0.00
    4   -1   19     -0.10      0.00
   -4    0   19      0.30      0.00
   -4    0   18      0.86      0.00
   -4    0   17     -1.81      0.00
   -4    0   16      0.79      0.00
   -4    0   15     -1.73      0.00
   -4    0   14     -2.90      0.00
   -4    0   13     -4.06      0.00
   -4    0   12      0.96      0.00
   -4    0   11      0.91      0.00
   -4    0   10      0.24      0.00
   -4    0    9    -10.22      0.00
   -4    0    8      5.49      0.00
   -4    0    7      5.22      0.00
   -4    0    6     20.27      0.00
   -4    0    5    -33.75      0.00
   -4    0    4      4.72      0.00
   -4    0    3     12.93      0.00
   -4    0    2     19.03      0.00
   -4    0    1     -9.96      0.00
    4    0    0     -1.46      0.00
    4    0    1    -11.51      0.00
    4    0    2     36.74      0.00
    4    0    3    -15.58      0.00
    4    0    4     -2.86      0.00
    4    0    5     11.93      0.00
    4    0    6     -4.36      0.00
    4    0    7      6.03      0.00
    4    0    8      4.12      0.00
    4    0    9      1.98      0.00
    4    0   10      1.92      0.00
    4    0   11     -1.19      0.00
    4    0   12     -1.82      0.00
    4    0   13      0.90      0.00
    4    0   14     -2.18      0.00
    4    0   15     -0.96      0.00
    4    0   16     -1.32      0.00
    4    0   17      1.58      0.00
    4    0   18     -0.58      0.00
    4    0   19      0.14      0.00
    4    0   20      0.70      0.00
   -4   -1   19     -0.24      0.00
   -4   -1   18     -0.91      0.00
   -4   -1   17      1.08      0.00
   -4   -1   16     -1.00      0.00
   -4   -1   15      2.00      0.00
   -4   -1   14      2.67      0.00
   -4   -1   13      1.78      0.00
   -4   -1   12     -1.69      0.00
   -4   -1   11     -0.65      0.00
   -4   -1   10      2.88      0.00
   -4   -1    9      5.24      0.00
   -4   -1    8     -9.16      0.00
   -4   -1    7     -7.55      0.00
   -4   -1    6    -17.38      0.00
   -4   -1    5     32.19      0.00
   -4   -1    4     -9.49      0.00
   -4   -1    3    -19.61      0.00
   -4   -1    2    -21.74      0.00
   -4   -1    1     18.21      0.00
    4    1    0      2.60      0.00
    4    1    1      8.13      0.00
    4    1    2    -53.63      0.00
    4    1    3     24.87      0.00
    4    1    4      9.69      0.00
    4    1    5     -7.35      0.00
    4    1    6    -11.13      0.00
    4    1    7     -3.53      0.00
    4    1    8      0.38      0.00
    4    1    9      3.66      0.00
    4    1   10     -9.46      0.00
    4    1   11      0.70      0.00
    4    1   12      2.90      0.00
    4    1   13      2.57      0.00
    4    1   14      0.44      0.00
    4    1   15      0.54      0.00
    4    1   16      1.47      0.00
    4    1   17     -1.02      0.00
    4    1   18      0.46      0.00
    4    1   19     -0.23      0.00
    4    1   20     -0.80      0.00
   -4   -2   19      0.21      0.00
   -4   -2   18      1.12      0.00
   -4   -2   17     -0.24      0.00
   -4   -2   16      0.63      0.00
   -4   -2   15     -2.11      0.00
   -4   -2   14     -1.87      0.00
   -4   -2   13      1.23      0.00
   -4   -2   12      1.45      0.00
   -4   -2   11     -0.51      0.00
   -4   -2   10     -6.07      0.00
   -4   -2    9      2.40      0.00
   -4   -2    8     11.26      0.00
   -4   -2    7      7.71      0.00
   -4   -2    6     10.42      0.00
   -4   -2    5    -23.25      0.00
   -4   -2    4     12.82      0.00
   -4   -2    3     21.97      0.00
   -4   -2    2     13.95      0.00
   -4   -2    1    -16.10      0.00
    4    2    0     -1.87      0.00
    4    2    1     -6.20      0.00
    4    2    2     55.76      0.00
    4    2    3    -27.74      0.00
    4    2    4    -12.85      0.00
    4    2    5      3.31      0.00
    4    2    6     19.66      0.00
    4    2    7      2.06      0.00
    4    2    8     -3.22      0.00
    4    2    9     -9.02      0.00
    4    2   10     14.89      0.00
    4    2   11      0.02      0.00
    4    2   12     -2.87      0.00
    4    2   13     -6.41      0.00
    4    2   14      0.96      0.00
    4    2   15     -0.16      0.00
    4    2   16     -1.08      0.00
    4    2   17      0.31      0.00
    4    2   18     -0.59      0.00
    4    2   19      0.19      0.00
    4    2   20      1.00      0.00
   -4   -3   18     -1.22      0.00
   -4   -3   17     -0.65      0.00
   -4   -3   16     -0.23      0.00
   -4   -3   15      1.99      0.00
   -4   -3   14      1.27      0.00
   -4   -3   13     -3.45      0.00
   -4   -3   12     -0.50      0.00
   -4   -3   11      1.39      0.00
   -4   -3   10      7.62      0.00
   -4   -3    9     -9.89      0.00
   -4   -3    8    -10.39      0.00
   -4   -3    7     -5.37      0.00
   -4   -3    6     -2.18      0.00
   -4   -3    5      9.60      0.00
   -4   -3    4    -14.42      0.00
   -4   -3    3    -19.88      0.00
   -4   -3    2      1.85      0.00
   -4   -3    1      6.43      0.00
    4    3    0     -0.05      0.00
    4    3    1      5.48      0.00
    4    3    2    -43.95      0.00
    4    3    3     23.14      0.00
    4    3    4     12.44      0.00
    4    3    5     -0.42      0.00
    4    3    6    -18.07      0.00
    4    3    7     -2.92      0.00
    4    3    8      2.94      0.00
    4    3    9     12.25      0.00
    4    3   10    -15.72      0.00
    4    3   11     -0.49      0.00
    4    3   12      1.56      0.00
    4    3   13      9.17      0.00
    4    3   14     -1.54      0.00
    4    3   15      0.16      0.00
    4    3   16      0.34      0.00
    4    3   17      0.32      0.00
    4    3   18      0.78      0.00
    4    3   19     -0.06      0.00
    4    3   20     -1.35      0.00
   -4   -4   18      1.15      0.00
   -4   -4   17      1.07      0.00
   -4   -4   16     -0.27      0.00
   -4   -4   15     -1.62      0.00
   -4   -4   14     -0.46      0.00
   -4   -4   13      4.53      0.00
   -4   -4   12     -1.16      0.00
   -4   -4   11     -2.43      0.00
   -4   -4   10     -7.39      0.00
   -4   -4    9     15.41      0.00
   -4   -4    8      7.59      0.00
   -4   -4    7      1.88      0.00
   -4   -4    6     -4.54      0.00
   -4   -4    5      3.22      0.00
   -4   -4    4     13.18      0.00
   -4   -4    3     14.61      0.00
   -4   -4    2    -18.80      0.00
   -4   -4    1      7.06      0.00
    4    4    0      2.34      0.00
    4    4    1     -6.92      0.00
    4    4    2     22.13      0.00
    4    4    3    -13.47      0.00
    4    4    4     -8.10      0.00
    4    4    5      0.80      0.00
    4    4    6      7.24      0.00
    4    4    7      4.81      0.00
    4    4    8     -0.84      0.00
    4    4    9    -11.91      0.00
    4    4   10     12.26      0.00
    4    4   11      1.00      0.00
    4    4   12      0.33      0.00
    4    4   13    -10.30      0.00
    4    4   14      0.95      0.00
    4    4   15     -0.45      0.00
    4    4   16      0.53      0.00
    4    4   17     -0.70      0.00
    4    4   18     -1.01      0.00
    4    4   19     -0.03      0.00
    4    4   20      1.83      0.00
    4    4   21     -0.36      0.00
   -4   -5   17     -1.01      0.00
   -4   -5   16      0.59      0.00
   -4   -5   15      1.27      0.00
   -4   -5   14     -0.20      0.00
   -4   -5   13     -3.98      0.00
   -4   -5   12      2.52      0.00
   -4   -5   11      2.79      0.00
   -4   -5   10      5.62      0.00
   -4   -5    9    -16.95      0.00
   -4   -5    8     -3.30      0.00
   -4   -5    7      1.61      0.00
   -4   -5    6      6.91      0.00
   -4   -5    5    -11.73      0.00
   -4   -5    4     -9.71      0.00
   -4   -5    3     -7.80      0.00
   -4   -5    2     31.59      0.00
   -4   -5    1    -18.46      0.00
    4    5    0     -4.08      0.00
    4    5    1      8.52      0.00
    4    5    2      0.86      0.00
    4    5    3      3.18      0.00
    4    5    4      2.78      0.00
    4    5    5     -3.78      0.00
    4    5    6      7.76      0.00
    4    5    7     -7.39      0.00
    4    5    8     -2.00      0.00
    4    5    9      8.15      0.00
    4    5   10     -5.56      0.00
    4    5   11     -1.29      0.00
    4    5   12     -2.11      0.00
    4    5   13      9.26      0.00
    4    5   14      0.60      0.00
    4    5   15      0.89      0.00
    4    5   16     -1.05      0.00
    4    5   17      0.58      0.00
    4    5   18      1.22      0.00
    4    5   19      0.10      0.00
    4    5   20     -2.16      0.00
    4    5   21      0.09      0.00
   -4   -6   17      0.48      0.00
   -4   -6   16     -0.64      0.00
   -4   -6   15     -0.73      0.00
   -4   -6   14      0.96      0.00
   -4   -6   13      1.97      0.00
   -4   -6   12     -3.45      0.00
   -4   -6   11     -2.82      0.00
   -4   -6   10     -3.03      0.00
   -4   -6    9     14.86      0.00
   -4   -6    8     -0.42      0.00
   -4   -6    7     -4.05      0.00
   -4   -6    6     -5.14      0.00
   -4   -6    5     13.38      0.00
   -4   -6    4      5.28      0.00
   -4   -6    3      1.99      0.00
   -4   -6    2    -35.72      0.00
   -4   -6    1     24.20      0.00
    4    6    0      3.87      0.00
    4    6    1     -9.87      0.00
    4    6    2    -17.66      0.00
    4    6    3      4.54      0.00
    4    6    4      2.23      0.00
    4    6    5      8.46      0.00
    4    6    6    -21.12      0.00
    4    6    7      8.62      0.00
    4    6    8      3.92      0.00
    4    6    9     -1.63      0.00
    4    6   10     -1.09      0.00
    4    6   11      1.26      0.00
    4    6   12      2.61      0.00
    4    6   13     -6.64      0.00
    4    6   14     -2.10      0.00
    4    6   15     -0.96      0.00
    4    6   16      0.83      0.00
    4    6   17     -0.27      0.00
    4    6   18     -1.29      0.00
    4    6   19      0.10      0.00
    4    6   20      2.25      0.00
    4    6   21      0.16      0.00
   -4   -7   16      0.54      0.00
   -4   -7   15      0.29      0.00
   -4   -7   14     -1.49      0.00
   -4   -7   13      0.68      0.00
   -4   -7   12      3.26      0.00
   -4   -7   11      2.10      0.00
   -4   -7   10      0.53      0.00
   -4   -7    9     -9.54      0.00
   -4   -7    8      2.96      0.00
   -4   -7    7      4.61      0.00
   -4   -7    6     -0.29      0.00
   -4   -7    5     -9.46      0.00
   -4   -7    4     -1.10      0.00
   -4   -7    3      2.51      0.00
   -4   -7    2     31.39      0.00
   -4   -7    1    -23.52      0.00
    4    7    0     -2.50      0.00
    4    7    1     10.01      0.00
    4    7    2     23.94      0.00
    4    7    3     -7.54      0.00
    4    7    4     -5.09      0.00
    4    7    5    -12.51      0.00
    4    7    6     27.50      0.00
    4    7    7     -8.63      0.00
    4    7    8     -4.45      0.00
    4    7    9     -4.95      0.00
    4    7   10      5.74      0.00
    4    7   11     -0.96      0.00
    4    7   12     -2.12      0.00
    4    7   13      3.27      0.00
    4    7   14      3.04      0.00
    4    7   15      0.71      0.00
    4    7   16     -0.17      0.00
    4    7   17     -0.22      0.00
    4    7   18      1.23      0.00
    4    7   19     -0.30      0.00
    4    7   20     -2.11      0.00
    4    7   21     -0.43      0.00
   -4   -8   16     -0.26      0.00
   -4   -8   15      0.05      0.00
   -4   -8   14      1.59      0.00
   -4   -8   13     -3.07      0.00
   -4   -8   12     -2.24      0.00
   -4   -8   11     -0.96      0.00
   -4   -8   10      1.25      0.00
   -4   -8    9      3.34      0.00
   -4   -8    8     -3.61      0.00
   -4   -8    7     -3.57      0.00
   -4   -8    6      6.25      0.00
   -4   -8    5      2.22      0.00
   -4   -8    4     -1.19      0.00
   -4   -8    3     -4.56      0.00
   -4   -8    2    -21.07      0.00
   -4   -8    1     17.24      0.00
    4    8    0      0.37      0.00
    4    8    1     -9.38      0.00
    4    8    2    -19.67      0.00
    4    8    3      6.47      0.00
    4    8    4      6.14      0.00
    4    8    5     14.28      0.00
    4    8    6    -25.79      0.00
    4    8    7      7.14      0.00
    4    8    8      3.68      0.00
    4    8    9      9.93      0.00
    4    8   10     -6.83      0.00
    4    8   11      0.33      0.00
    4    8   12      0.73      0.00
    4    8   13     -0.23      0.00
    4    8   14     -2.76      0.00
    4    8   15     -0.36      0.00
    4    8   16     -0.92      0.00
    4    8   17      0.66      0.00
    4    8   18     -0.67      0.00
    4    8   19      0.60      0.00
    4    8   20      1.69      0.00
   -4   -9   15     -0.10      0.00
   -4   -9   14     -1.23      0.00
   -4   -9   13      4.24      0.00
   -4   -9   12      0.62      0.00
   -4   -9   11     -0.37      0.00
   -4   -9   10     -1.69      0.00
   -4   -9    9      2.15      0.00
   -4   -9    8      3.01      0.00
   -4   -9    7      1.14      0.00
   -4   -9    6    -11.24      0.00
   -4   -9    5      5.12      0.00
   -4   -9    4      2.07      0.00
   -4   -9    3      5.13      0.00
   -4   -9    2      8.75      0.00
   -4   -9    1     -8.99      0.00
    4    9    0      1.13      0.00
    4    9    1      8.71      0.00
    4    9    2      8.99      0.00
    4    9    3     -2.81      0.00
    4    9    4     -6.00      0.00
    4    9    5    -13.32      0.00
    4    9    6     17.64      0.00
    4    9    7     -5.14      0.00
    4    9    8     -2.19      0.00
    4    9    9    -11.55      0.00
    4    9   10      4.92      0.00
    4    9   11      0.14      0.00
    4    9   12      0.64      0.00
    4    9   13     -1.53      0.00
    4    9   14      1.77      0.00
    4    9   15      0.05      0.00
    4    9   16      1.79      0.00
    4    9   17     -0.95      0.00
    4    9   18      0.08      0.00
    4    9   19     -0.76      0.00
    4    9   20     -1.26      0.00
   -4  -10   14      0.56      0.00
   -4  -10   13     -3.96      0.00
   -4  -10   12      0.78      0.00
   -4  -10   11      1.30      0.00
   -4  -10   10      0.86      0.00
   -4  -10    9     -5.12      0.00
   -4  -10    8     -1.55      0.00
   -4  -10    7      1.34      0.00
   -4  -10    6     13.16      0.00
   -4  -10    5    -10.30      0.00
   -4  -10    4     -1.26      0.00
   -4  -10    3     -4.07      0.00
   -4  -10    2      1.47      0.00
   -4  -10    1      1.16      0.00
    4   10    0     -1.89      0.00
    4   10    1     -7.93      0.00
    4   10    2      3.19      0.00
    4   10    3     -1.32      0.00
    4   10    4      5.42      0.00
    4   10    5     10.43      0.00
    4   10    6     -7.18      0.00
    4   10    7      2.94      0.00
    4   10    8      0.79      0.00
    4   10    9     10.31      0.00
    4   10   10     -1.22      0.00
    4   10   11     -0.62      0.00
    4   10   12     -1.73      0.00
    4   10   13      1.91      0.00
    4   10   14     -0.37      0.00
    4   10   15     -0.07      0.00
    4   10   16     -2.58      0.00
    4   10   17      1.10      0.00
    4   10   18      0.57      0.00
    4   10   19      0.89      0.00
    4   10   20      0.71      0.00
   -4  -11   13      2.59      0.00
   -4  -11   12     -1.55      0.00
   -4  -11   11     -1.58      0.00
   -4  -11   10      0.88      0.00
   -4  -11    9      5.48      0.00
   -4  -11    8     -0.02      0.00
   -4  -11    7     -3.48      0.00
   -4  -11    6    -12.25      0.00
   -4  -11    5     12.47      0.00
   -4  -11    4      0.14      0.00
   -4  -11    3      2.25      0.00
   -4  -11    2     -7.68      0.00
   -4  -11    1      3.47      0.00
    4   11    0      2.10      0.00
    4   11    1      7.38      0.00
    4   11    2    -12.29      0.00
    4   11    3      4.02      0.00
    4   11    4     -4.73      0.00
    4   11    5     -6.69      0.00
    4   11    6     -1.88      0.00
    4   11    7     -1.37      0.00
    4   11    8     -0.08      0.00
    4   11    9     -6.86      0.00
    4   11   10     -2.36      0.00
    4   11   11      0.86      0.00
    4   11   12      2.03      0.00
    4   11   13     -1.03      0.00
    4   11   14     -0.78      0.00
    4   11   15      0.18      0.00
    4   11   16      2.89      0.00
    4   11   17     -0.89      0.00
    4   11   18     -0.71      0.00
    4   11   19     -0.91      0.00
    4   11   20     -0.40      0.00
   -4  -12   12      1.46      0.00
   -4  -12   11      1.25      0.00
   -4  -12   10     -2.48      0.00
   -4  -12    9     -3.51      0.00
   -4  -12    8      1.13      0.00
   -4  -12    7      4.45      0.00
   -4  -12    6      8.73      0.00
   -4  -12    5    -11.47      0.00
   -4  -12    4      1.40      0.00
   -4  -12    3      0.13      0.00
   -4  -12    2      8.78      0.00
   -4  -12    1     -5.06      0.00
    4   12    0     -2.00      0.00
    4   12    1     -6.25      0.00
    4   12    2     16.38      0.00
    4   12    3     -4.83      0.00
    4   12    4      3.72      0.00
    4   12    5      3.06      0.00
    4   12    6      7.33      0.00
    4   12    7      0.67      0.00
    4   12    8      0.19      0.00
    4   12    9      2.65      0.00
    4   12   10      4.43      0.00
    4   12   11     -1.00      0.00
    4   12   12     -1.43      0.00
    4   12   13     -0.40      0.00
    4   12   14      1.29      0.00
    4   12   15     -0.51      0.00
    4   12   16     -2.73      0.00
    4   12   17      0.61      0.00
    4   12   18      0.64      0.00
    4   12   19      0.74      0.00
   -4  -13   11     -0.57      0.00
   -4  -13   10      3.29      0.00
   -4  -13    9      0.64      0.00
   -4  -13    8     -1.41      0.00
   -4  -13    7     -4.50      0.00
   -4  -13    6     -4.30      0.00
   -4  -13    5      8.19      0.00
   -4  -13    4     -2.29      0.00
   -4  -13    3     -2.16      0.00
   -4  -13    2     -6.17      0.00
   -4  -13    1      3.90      0.00
    4   13    0      1.85      0.00
    4   13    1      4.92      0.00
    4   13    2    -15.35      0.00
    4   13    3      3.87      0.00
    4   13    4     -2.51      0.00
    4   13    5     -0.04      0.00
    4   13    6     -8.77      0.00
    4   13    7     -0.91      0.00
    4   13    8     -0.70      0.00
    4   13    9      1.41      0.00
    4   13   10     -4.40      0.00
    4   13   11      0.89      0.00
    4   13   12      0.12      0.00
    4   13   13      1.99      0.00
    4   13   14     -0.99      0.00
    4   13   15      0.71      0.00
    4   13   16      1.93      0.00
    4   13   17     -0.16      0.00
    4   13   18     -0.26      0.00
    4   13   19     -0.44      0.00
   -4  -14   10     -2.82      0.00
   -4  -14    9      1.78      0.00
   -4  -14    8      0.89      0.00
   -4  -14    7      3.50      0.00
   -4  -14    6      0.24      0.00
   -4  -14    5     -3.60      0.00
   -4  -14    4      2.73      0.00
   -4  -14    3      3.26      0.00
   -4  -14    2      1.28      0.00
   -4  -14    1     -1.63      0.00
    4   14    0     -1.58      0.00
    4   14    1     -3.15      0.00
    4   14    2     10.76      0.00
    4   14    3     -2.34      0.00
    4   14    4      1.10      0.00
    4   14    5     -1.81      0.00
    4   14    6      7.18      0.00
    4   14    7      1.47      0.00
    4   14    8      0.89      0.00
    4   14    9     -4.35      0.00
    4   14   10      2.74      0.00
    4   14   11     -0.62      0.00
    4   14   12      1.19      0.00
    4   14   13     -3.29      0.00
    4   14   14     -0.05      0.00
    4   14   15     -0.83      0.00
    4   14   16     -0.76      0.00
    4   14   17     -0.05      0.00
    4   14   18     -0.10      0.00
   -4  -15    9     -2.73      0.00
   -4  -15    8     -0.22      0.00
   -4  -15    7     -2.07      0.00
   -4  -15    6      2.12      0.00
   -4  -15    5     -0.48      0.00
   -4  -15    4     -2.32      0.00
   -4  -15    3     -3.01      0.00
   -4  -15    2      3.38      0.00
   -4  -15    1     -1.07      0.00
    4   15    0      1.38      0.00
    4   15    1      1.80      0.00
    4   15    2     -4.49      0.00
    4   15    3      0.72      0.00
    4   15    4      0.00      0.00
    4   15    5      2.29      0.00
    4   15    6     -3.74      0.00
    4   15    7     -1.78      0.00
    4   15    8     -0.50      0.00
    4   15    9      5.60      0.00
    4   15   10     -0.30      0.00
    4   15   11      0.44      0.00
    4   15   12     -1.78      0.00
    4   15   13      3.94      0.00
    4   15   14      1.20      0.00
    4   15   15      0.81      0.00
    4   15   16     -0.25      0.00
    4   15   17      0.18      0.00
    4   15   18      0.41      0.00
   -4  -16    8     -0.18      0.00
   -4  -16    7      0.63      0.00
   -4  -16    6     -2.65      0.00
   -4  -16    5      2.75      0.00
   -4  -16    4      1.76      0.00
   -4  -16    3      1.93      0.00
   -4  -16    2     -6.48      0.00
   -4  -16    1      2.72      0.00
    4   16    0     -1.16      0.00
    4   16    1     -0.58      0.00
    4   16    2     -1.12      0.00
    4   16    3      0.18      0.00
    4   16    4     -1.04      0.00
    4   16    5     -1.34      0.00
    4   16    6      0.27      0.00
    4   16    7      1.59      0.00
    4   16    8     -0.58      0.00
    4   16    9     -5.21      0.00
    4   16   10     -1.74      0.00
    4   16   11     -0.27      0.00
    4   16   12      1.40      0.00
    4   16   13     -3.93      0.00
    4   16   14     -2.03      0.00
    4   16   15     -0.75      0.00
    4   16   16      0.76      0.00
    4   16   17     -0.11      0.00
   -4  -17    6      1.82      0.00
   -4  -17    5     -2.78      0.00
   -4  -17    4     -1.04      0.00
   -4  -17    3     -0.64      0.00
   -4  -17    2      6.81      0.00
   -4  -17    1     -3.24      0.00
    4   17    0      0.98      0.00
    4   17    1      0.17      0.00
    4   17    2      4.61      0.00
    4   17    3     -0.59      0.00
    4   17    4      1.59      0.00
    4   17    5     -0.28      0.00
    4   17    6      2.31      0.00
    4   17    7     -1.04      0.00
    4   17    8      1.63      0.00
    4   17    9      3.61      0.00
    4   17   10      2.87      0.00
    4   17   11      0.25      0.00
    4   17   12     -0.49      0.00
    4   17   13      3.22      0.00
    4   17   14      2.16      0.00
    4   17   15      0.68      0.00
    4   17   16     -0.66      0.00
   -4  -18    4      0.62      0.00
   -4  -18    3     -0.17      0.00
   -4  -18    2     -5.21      0.00
   -4  -18    1      2.34      0.00
    4   18    0     -0.58      0.00
    4   18    1      0.14      0.00
    4   18    2     -5.24      0.00
    4   18    3      0.09      0.00
    4   18    4     -1.91      0.00
    4   18    5      1.98      0.00
    4   18    6     -2.92      0.00
    4   18    7      0.36      0.00
    4   18    8     -2.52      0.00
    4   18    9     -1.70      0.00
    4   18   10     -2.60      0.00
    4   18   11     -0.16      0.00
    4   18   12     -0.45      0.00
    4   18   13     -2.31      0.00
    4   18   14     -1.71      0.00
   -4  -19    2      2.57      0.00
   -4  -19    1     -1.25      0.00
    4   19    0      0.36      0.00
    4   19    1      0.13      0.00
    4   19    2      3.79      0.00
    4   19    3      0.27      0.00
    4   19    4      1.56      0.00
    4   19    5     -2.59      0.00
    4   19    6      2.29      0.00
    4   19    7      0.09      0.00
    4   19    8      2.47      0.00
    4   19    9      0.14      0.00
    4   19   10      1.69      0.00
    4   19   11      0.23      0.00
    4   19   12      0.85      0.00
    4   19   13      1.28      0.00
    4   20    1     -0.11      0.00
    4   20    2     -1.76      0.00
    4   20    3     -0.66      0.00
    4   20    4     -0.95      0.00
    4   20    5      2.36      0.00
    4   20    6     -0.90      0.00
    4   20    7     -0.39      0.00
    4   20    8     -1.94      0.00
    4   20    9      0.64      0.00
    4   20   10     -0.51      0.00
   -5   17    9     -0.24      0.00
   -5   17    8     -0.25      0.00
   -5   17    7      0.58      0.00
   -5   17    6     -1.09      0.00
   -5   17    5      0.71      0.00
   -5   17    4     -0.18      0.00
   -5   17    3      1.41      0.00
   -5   17    2     -0.40      0.00
   -5   17    1     -0.04      0.00
   -5   17    0     -0.18      0.00
   -5   16   11      0.14      0.00
   -5   16   10     -1.22      0.00
   -5   16    9      0.14      0.00
   -5   16    8      0.53      0.00
   -5   16    7     -0.66      0.00
   -5   16    6      1.04      0.00
   -5   16    5     -1.02      0.00
   -5   16    4     -1.22      0.00
   -5   16    3     -2.31      0.00
   -5   16    2      1.56      0.00
   -5   16    1      0.41      0.00
   -5   16    0     -0.08      0.00
    5  -16    1     -3.57      0.00
    5  -16    2      1.09      0.00
    5  -16    3      1.76      0.00
   -5   15   13     -0.39      0.00
   -5   15   12     -0.06      0.00
   -5   15   11     -0.07      0.00
   -5   15   10      2.38      0.00
   -5   15    9      0.16      0.00
   -5   15    8     -0.64      0.00
   -5   15    7      0.77      0.00
   -5   15    6     -0.47      0.00
   -5   15    5      1.03      0.00
   -5   15    4      2.65      0.00
   -5   15    3      2.77      0.00
   -5   15    2     -2.29      0.00
   -5   15    1     -0.77      0.00
   -5   15    0      0.56      0.00
    5  -15    1      5.78      0.00
    5  -15    2     -2.43      0.00
    5  -15    3     -3.37      0.00
    5  -15    4     -1.01      0.00
    5  -15    5      5.11      0.00
    5  -15    6      0.56      0.00
   -5   14   14     -0.03      0.00
   -5   14   13     -0.14      0.00
   -5   14   12     -0.40      0.00
   -5   14   11      0.02      0.00
   -5   14   10     -3.33      0.00
   -5   14    9     -0.62      0.00
   -5   14    8      0.88      0.00
   -5   14    7     -0.34      0.00
   -5   14    6     -0.41      0.00
   -5   14    5     -1.06      0.00
   -5   14    4     -3.82      0.00
   -5   14    3     -2.05      0.00
   -5   14    2      2.30      0.00
   -5   14    1      0.90      0.00
   -5   14    0     -1.15      0.00
    5  -14    1     -6.41      0.00
    5  -14    2      3.38      0.00
    5  -14    3      4.62      0.00
    5  -14    4      1.38      0.00
    5  -14    5     -7.40      0.00
    5  -14    6      0.07      0.00
    5  -14    7      1.12      0.00
   -5   13   15      1.36      0.00
   -5   13   14     -0.04      0.00
   -5   13   13      0.81      0.00
   -5   13   12      0.95      0.00
   -5   13   11     -0.31      0.00
   -5   13   10      3.54      0.00
   -5   13    9      0.94      0.00
   -5   13    8     -1.19      0.00
   -5   13    7     -0.40      0.00
   -5   13    6      1.58      0.00
   -5   13    5      0.78      0.00
   -5   13    4      3.78      0.00
   -5   13    3     -0.22      0.00
   -5   13    2     -0.97      0.00
   -5   13    1     -0.08      0.00
   -5   13    0      1.64      0.00
    5  -13    1      4.23      0.00
    5  -13    2     -3.29      0.00
    5  -13    3     -4.94      0.00
    5  -13    4     -1.07      0.00
    5  -13    5      7.95      0.00
    5  -13    6     -0.50      0.00
    5  -13    7     -2.27      0.00
    5  -13    8     -2.11      0.00
    5  -13    9      2.56      0.00
   -5   12   16     -0.50      0.00
   -5   12   15     -1.29      0.00
   -5   12   14      0.45      0.00
   -5   12   13     -1.40      0.00
   -5   12   12     -1.89      0.00
   -5   12   11      0.75      0.00
   -5   12   10     -2.81      0.00
   -5   12    9     -0.66      0.00
   -5   12    8      1.68      0.00
   -5   12    7      1.43      0.00
   -5   12    6     -2.72      0.00
   -5   12    5     -0.41      0.00
   -5   12    4     -2.74      0.00
   -5   12    3      3.65      0.00
   -5   12    2     -1.28      0.00
   -5   12    1     -1.79      0.00
   -5   12    0     -1.90      0.00
    5  -12    1      0.67      0.00
    5  -12    2      1.98      0.00
    5  -12    3      3.29      0.00
    5  -12    4     -0.30      0.00
    5  -12    5     -5.63      0.00
    5  -12    6      1.12      0.00
    5  -12    7      2.99      0.00
    5  -12    8      1.02      0.00
    5  -12    9     -3.03      0.00
    5  -12   10     -0.45      0.00
   -5   11   17      0.70      0.00
   -5   11   16      0.60      0.00
   -5   11   15      1.23      0.00
   -5   11   14     -0.75      0.00
   -5   11   13      1.23      0.00
   -5   11   12      2.29      0.00
   -5   11   11     -1.09      0.00
   -5   11   10      1.71      0.00
   -5   11    9     -0.19      0.00
   -5   11    8     -2.29      0.00
   -5   11    7     -2.05      0.00
   -5   11    6      3.61      0.00
   -5   11    5     -0.42      0.00
   -5   11    4      0.67      0.00
   -5   11    3     -6.93      0.00
   -5   11    2      4.30      0.00
   -5   11    1      4.52      0.00
   -5   11    0      1.77      0.00
    5  -11    1     -6.99      0.00
    5  -11    2      0.11      0.00
    5  -11    3      0.04      0.00
    5  -11    4      1.98      0.00
    5  -11    5      1.40      0.00
    5  -11    6     -1.22      0.00
    5  -11    7     -2.57      0.00
    5  -11    8      1.09      0.00
    5  -11    9      1.71      0.00
    5  -11   10      0.30      0.00
    5  -11   11     -0.61      0.00
    5  -11   12     -0.76      0.00
   -5   10   17     -0.68      0.00
   -5   10   16     -0.21      0.00
   -5   10   15     -0.67      0.00
   -5   10   14      1.06      0.00
   -5   10   13     -0.81      0.00
   -5   10   12     -2.21      0.00
   -5   10   11      1.15      0.00
   -5   10   10     -0.35      0.00
   -5   10    9      1.41      0.00
   -5   10    8      2.89      0.00
   -5   10    7      1.85      0.00
   -5   10    6     -3.67      0.00
   -5   10    5      1.62      0.00
   -5   10    4      1.42      0.00
   -5   10    3      8.41      0.00
   -5   10    2     -6.82      0.00
   -5   10    1     -6.89      0.00
   -5   10    0     -1.29      0.00
    5  -10    1     12.55      0.00
    5  -10    2     -2.62      0.00
    5  -10    3     -4.44      0.00
    5  -10    4     -3.10      0.00
    5  -10    5      3.79      0.00
    5  -10    6      1.46      0.00
    5  -10    7      0.62      0.00
    5  -10    8     -4.49      0.00
    5  -10    9      0.95      0.00
    5  -10   10      0.59      0.00
    5  -10   11      0.45      0.00
    5  -10   12      0.00      0.00
    5  -10   13     -0.72      0.00
   -5    9   18      1.39      0.00
   -5    9   17      0.34      0.00
   -5    9   16     -0.14      0.00
   -5    9   15      0.40      0.00
   -5    9   14     -1.46      0.00
   -5    9   13     -0.21      0.00
   -5    9   12      1.41      0.00
   -5    9   11     -0.68      0.00
   -5    9   10     -0.90      0.00
   -5    9    9     -2.84      0.00
   -5    9    8     -3.37      0.00
   -5    9    7     -0.15      0.00
   -5    9    6      2.85      0.00
   -5    9    5     -3.56      0.00
   -5    9    4     -3.52      0.00
   -5    9    3     -6.70      0.00
   -5    9    2      8.24      0.00
   -5    9    1      8.16      0.00
   -5    9    0      0.64      0.00
    5   -9    1    -15.60      0.00
    5   -9    2      4.55      0.00
    5   -9    3      8.19      0.00
    5   -9    4      3.08      0.00
    5   -9    5     -7.56      0.00
    5   -9    6     -1.49      0.00
    5   -9    7      1.66      0.00
    5   -9    8      7.26      0.00
    5   -9    9     -4.31      0.00
    5   -9   10     -1.33      0.00
    5   -9   11      0.64      0.00
    5   -9   12      1.43      0.00
    5   -9   13      0.09      0.00
    5   -9   14     -0.69      0.00
   -5    8   18     -1.38      0.00
   -5    8   17     -0.01      0.00
   -5    8   16      0.64      0.00
   -5    8   15     -0.06      0.00
   -5    8   14      1.97      0.00
   -5    8   13      1.00      0.00
   -5    8   12     -0.67      0.00
   -5    8   11      0.26      0.00
   -5    8   10      2.35      0.00
   -5    8    9      4.00      0.00
   -5    8    8      3.31      0.00
   -5    8    7     -2.51      0.00
   -5    8    6     -0.75      0.00
   -5    8    5      5.52      0.00
   -5    8    4      4.48      0.00
   -5    8    3      1.22      0.00
   -5    8    2     -6.91      0.00
   -5    8    1     -6.98      0.00
   -5    8    0     -0.51      0.00
    5   -8    1     13.87      0.00
    5   -8    2     -5.57      0.00
    5   -8    3     -9.67      0.00
    5   -8    4     -1.23      0.00
    5   -8    5      8.72      0.00
    5   -8    6      1.48      0.00
    5   -8    7     -3.44      0.00
    5   -8    8     -9.21      0.00
    5   -8    9      6.92      0.00
    5   -8   10      2.29      0.00
    5   -8   11     -1.72      0.00
    5   -8   12     -3.05      0.00
    5   -8   13      0.55      0.00
    5   -8   14      1.15      0.00
   -5    7   18      0.87      0.00
   -5    7   17     -0.23      0.00
   -5    7   16     -0.93      0.00
   -5    7   15      0.13      0.00
   -5    7   14     -2.49      0.00
   -5    7   13     -1.74      0.00
   -5    7   12      0.20      0.00
   -5    7   11      0.06      0.00
   -5    7   10     -3.75      0.00
   -5    7    9     -4.70      0.00
   -5    7    8     -2.50      0.00
   -5    7    7      5.80      0.00
   -5    7    6     -2.03      0.00
   -5    7    5     -7.40      0.00
   -5    7    4     -4.62      0.00
   -5    7    3      7.56      0.00
   -5    7    2      3.51      0.00
   -5    7    1      3.55      0.00
   -5    7    0      0.98      0.00
    5   -7    1     -7.10      0.00
    5   -7    2      5.02      0.00
    5   -7    3      8.03      0.00
    5   -7    4     -2.13      0.00
    5   -7    5     -5.43      0.00
    5   -7    6     -1.35      0.00
    5   -7    7      3.01      0.00
    5   -7    8      8.96      0.00
    5   -7    9     -7.36      0.00
    5   -7   10     -2.15      0.00
    5   -7   11      2.62      0.00
    5   -7   12      3.59      0.00
    5   -7   13     -1.32      0.00
    5   -7   14     -1.46      0.00
    5   -7   15     -0.09      0.00
   -5    6   18     -0.38      0.00
   -5    6   17      0.26      0.00
   -5    6   16      1.21      0.00
   -5    6   15     -0.31      0.00
   -5    6   14      2.58      0.00
   -5    6   13      1.82      0.00
   -5    6   12     -0.07      0.00
   -5    6   11      0.08      0.00
   -5    6   10      4.62      0.00
   -5    6    9      4.33      0.00
   -5    6    8      1.18      0.00
   -5    6    7     -7.87      0.00
   -5    6    6      4.65      0.00
   -5    6    5      7.47      0.00
   -5    6    4      3.07      0.00
   -5    6    3    -17.05      0.00
   -5    6    2      2.24      0.00
   -5    6    1      1.68      0.00
   -5    6    0     -2.86      0.00
    5   -6    1     -4.60      0.00
    5   -6    2     -3.12      0.00
    5   -6    3     -2.91      0.00
    5   -6    4      7.35      0.00
    5   -6    5     -2.47      0.00
    5   -6    6      0.77      0.00
    5   -6    7     -0.75      0.00
    5   -6    8     -6.49      0.00
    5   -6    9      5.37      0.00
    5   -6   10      1.30      0.00
    5   -6   11     -2.68      0.00
    5   -6   12     -3.02      0.00
    5   -6   13      1.24      0.00
    5   -6   14      1.44      0.00
    5   -6   15     -0.01      0.00
    5   -6   16     -1.77      0.00
   -5    5   19      0.34      0.00
   -5    5   18      0.22      0.00
   -5    5   17     -0.14      0.00
   -5    5   16     -1.25      0.00
   -5    5   15      0.75      0.00
   -5    5   14     -2.02      0.00
   -5    5   13     -1.41      0.00
   -5    5   12     -0.10      0.00
   -5    5   11     -0.63      0.00
   -5    5   10     -4.31      0.00
   -5    5    9     -2.73      0.00
   -5    5    8      0.66      0.00
   -5    5    7      7.99      0.00
   -5    5    6     -6.06      0.00
   -5    5    5     -6.14      0.00
   -5    5    4     -0.60      0.00
   -5    5    3     24.73      0.00
   -5    5    2     -7.44      0.00
   -5    5    1     -6.68      0.00
   -5    5    0      4.96      0.00
    5   -5    1     16.98      0.00
    5   -5    2      0.56      0.00
    5   -5    3     -3.40      0.00
    5   -5    4    -13.16      0.00
    5   -5    5     13.42      0.00
    5   -5    6     -0.17      0.00
    5   -5    7     -3.20      0.00
    5   -5    8      1.80      0.00
    5   -5    9     -1.05      0.00
    5   -5   10      0.80      0.00
    5   -5   11      2.19      0.00
    5   -5   12      0.89      0.00
    5   -5   13     -0.69      0.00
    5   -5   14     -0.91      0.00
    5   -5   15      0.39      0.00
    5   -5   16      1.46      0.00
    5   -5   17      0.43      0.00
   -5    4   19     -0.22      0.00
   -5    4   18     -0.50      0.00
   -5    4   17     -0.24      0.00
   -5    4   16      1.07      0.00
   -5    4   15     -0.95      0.00
   -5    4   14      1.02      0.00
   -5    4   13      0.30      0.00
   -5    4   12      0.09      0.00
   -5    4   11      1.62      0.00
   -5    4   10      2.73      0.00
   -5    4    9      0.34      0.00
   -5    4    8     -2.35      0.00
   -5    4    7     -5.21      0.00
   -5    4    6      4.97      0.00
   -5    4    5      2.68      0.00
   -5    4    4     -2.47      0.00
   -5    4    3    -26.62      0.00
   -5    4    2     11.35      0.00
   -5    4    1      9.47      0.00
   -5    4    0     -8.16      0.00
    5   -4    1    -25.82      0.00
    5   -4    2      2.08      0.00
    5   -4    3      9.23      0.00
    5   -4    4     18.65      0.00
    5   -4    5    -23.97      0.00
    5   -4    6     -0.72      0.00
    5   -4    7      7.11      0.00
    5   -4    8      3.90      0.00
    5   -4    9     -3.67      0.00
    5   -4   10     -3.02      0.00
    5   -4   11     -1.70      0.00
    5   -4   12      1.79      0.00
    5   -4   13     -0.44      0.00
    5   -4   14      0.12      0.00
    5   -4   15     -0.58      0.00
    5   -4   16     -0.52      0.00
    5   -4   17     -0.65      0.00
   -5    3   19      0.01      0.00
   -5    3   18      0.94      0.00
   -5    3   17      0.42      0.00
   -5    3   16     -0.65      0.00
   -5    3   15      1.29      0.00
   -5    3   14      0.24      0.00
   -5    3   13      0.67      0.00
   -5    3   12     -0.37      0.00
   -5    3   11     -2.96      0.00
   -5    3   10      0.06      0.00
   -5    3    9      2.33      0.00
   -5    3    8      3.68      0.00
   -5    3    7     -0.20      0.00
   -5    3    6     -1.82      0.00
   -5    3    5      1.27      0.00
   -5    3    4      5.10      0.00
   -5    3    3     22.25      0.00
   -5    3    2    -11.72      0.00
   -5    3    1     -9.47      0.00
   -5    3    0     11.18      0.00
    5   -3    1     25.92      0.00
    5   -3    2     -3.19      0.00
    5   -3    3    -11.34      0.00
    5   -3    4    -21.85      0.00
    5   -3    5     29.42      0.00
    5   -3    6      0.90      0.00
    5   -3    7     -9.82      0.00
    5   -3    8     -8.43      0.00
    5   -3    9      7.26      0.00
    5   -3   10      4.87      0.00
    5   -3   11      1.64      0.00
    5   -3   12     -4.60      0.00
    5   -3   13      1.45      0.00
    5   -3   14      0.92      0.00
    5   -3   15      0.90      0.00
    5   -3   16     -0.58      0.00
    5   -3   17      0.61      0.00
    5   -3   18     -0.07      0.00
   -5    2   19      0.38      0.00
   -5    2   18     -1.39      0.00
   -5    2   17     -0.51      0.00
   -5    2   16      0.30      0.00
   -5    2   15     -1.39      0.00
   -5    2   14     -1.32      0.00
   -5    2   13     -1.43      0.00
   -5    2   12      0.60      0.00
   -5    2   11      4.25      0.00
   -5    2   10     -2.85      0.00
   -5    2    9     -3.85      0.00
   -5    2    8     -3.83      0.00
   -5    2    7      6.73      0.00
   -5    2    6     -3.52      0.00
   -5    2    5     -5.34      0.00
   -5    2    4     -5.78      0.00
   -5    2    3    -11.18      0.00
   -5    2    2      9.18      0.00
   -5    2    1      6.21      0.00
   -5    2    0    -15.56      0.00
    5   -2    1    -16.01      0.00
    5   -2    2      3.14      0.00
    5   -2    3      9.87      0.00
    5   -2    4     21.39      0.00
    5   -2    5    -27.75      0.00
    5   -2    6     -0.51      0.00
    5   -2    7     10.29      0.00
    5   -2    8     10.06      0.00
    5   -2    9     -7.72      0.00
    5   -2   10     -5.38      0.00
    5   -2   11     -2.32      0.00
    5   -2   12      6.02      0.00
    5   -2   13     -2.09      0.00
    5   -2   14     -1.57      0.00
    5   -2   15     -1.10      0.00
    5   -2   16      1.44      0.00
    5   -2   17     -0.50      0.00
    5   -2   18     -0.13      0.00
   -5    1   18      1.40      0.00
   -5    1   17      0.18      0.00
   -5    1   16      0.15      0.00
   -5    1   15      1.78      0.00
   -5    1   14      1.88      0.00
   -5    1   13      1.00      0.00
   -5    1   12     -1.28      0.00
   -5    1   11     -4.32      0.00
   -5    1   10      5.37      0.00
   -5    1    9      3.76      0.00
   -5    1    8      2.13      0.00
   -5    1    7    -12.73      0.00
   -5    1    6      9.22      0.00
   -5    1    5      8.17      0.00
   -5    1    4      4.27      0.00
   -5    1    3     -2.22      0.00
   -5    1    2     -4.34      0.00
   -5    1    1     -1.79      0.00
   -5    1    0     19.51      0.00
    5   -1    1     -1.59      0.00
    5   -1    2     -0.79      0.00
    5   -1    3     -4.58      0.00
    5   -1    4    -16.99      0.00
    5   -1    5     18.47      0.00
    5   -1    6     -1.04      0.00
    5   -1    7     -8.45      0.00
    5   -1    8     -7.34      0.00
    5   -1    9      5.08      0.00
    5   -1   10      4.48      0.00
    5   -1   11      3.23      0.00
    5   -1   12     -5.54      0.00
    5   -1   13      2.05      0.00
    5   -1   14      1.78      0.00
    5   -1   15      1.45      0.00
    5   -1   16     -1.79      0.00
    5   -1   17      0.23      0.00
    5   -1   18      0.24      0.00
    5   -1   19     -0.27      0.00
   -5    0   18     -1.22      0.00
   -5    0   17      0.21      0.00
   -5    0   16     -0.38      0.00
   -5    0   15     -1.85      0.00
   -5    0   14     -1.89      0.00
   -5    0   13     -0.25      0.00
   -5    0   12      1.79      0.00
   -5    0   11      3.16      0.00
   -5    0   10     -5.99      0.00
   -5    0    9     -1.67      0.00
   -5    0    8      0.72      0.00
   -5    0    7     15.34      0.00
   -5    0    6    -14.07      0.00
   -5    0    5     -8.64      0.00
   -5    0    4      0.16      0.00
   -5    0    3     13.96      0.00
   -5    0    2     -1.20      0.00
   -5    0    1     -3.29      0.00
    5    0    0    -22.64      0.00
    5    0    1     21.36      0.00
    5    0    2     -2.01      0.00
    5    0    3     -2.25      0.00
    5    0    4      9.36      0.00
    5    0    5     -5.49      0.00
    5    0    6      3.03      0.00
    5    0    7      5.42      0.00
    5    0    8      1.18      0.00
    5    0    9      0.04      0.00
    5    0   10     -2.58      0.00
    5    0   11     -4.17      0.00
    5    0   12      2.64      0.00
    5    0   13     -1.40      0.00
    5    0   14     -1.18      0.00
    5    0   15     -1.65      0.00
    5    0   16      1.47      0.00
    5    0   17     -0.12      0.00
    5    0   18     -0.19      0.00
    5    0   19      0.60      0.00
   -5   -1   18      0.69      0.00
   -5   -1   17     -0.50      0.00
   -5   -1   16      0.82      0.00
   -5   -1   15      1.84      0.00
   -5   -1   14      0.96      0.00
   -5   -1   13     -1.04      0.00
   -5   -1   12     -1.81      0.00
   -5   -1   11     -0.36      0.00
   -5   -1   10      4.95      0.00
   -5   -1    9     -1.81      0.00
   -5   -1    8     -4.16      0.00
   -5   -1    7    -13.92      0.00
   -5   -1    6     16.11      0.00
   -5   -1    5      6.59      0.00
   -5   -1    4     -5.52      0.00
   -5   -1    3    -18.80      0.00
   -5   -1    2      5.24      0.00
   -5   -1    1      6.07      0.00
    5    1    0     22.71      0.00
    5    1    1    -35.73      0.00
    5    1    2      5.39      0.00
    5    1    3      9.14      0.00
    5    1    4     -1.57      0.00
    5    1    5     -7.46      0.00
    5    1    6     -5.19      0.00
    5    1    7     -2.21      0.00
    5    1    8      7.06      0.00
    5    1    9     -5.59      0.00
    5    1   10      0.29      0.00
    5    1   11      4.27      0.00
    5    1   12      1.82      0.00
    5    1   13      0.56      0.00
    5    1   14      0.25      0.00
    5    1   15      1.50      0.00
    5    1   16     -0.74      0.00
    5    1   17      0.17      0.00
    5    1   18      0.05      0.00
    5    1   19     -0.88      0.00
   -5   -2   18     -0.16      0.00
   -5   -2   17      0.71      0.00
   -5   -2   16     -1.04      0.00
   -5   -2   15     -1.65      0.00
   -5   -2   14      0.17      0.00
   -5   -2   13      1.79      0.00
   -5   -2   12      1.32      0.00
   -5   -2   11     -2.34      0.00
   -5   -2   10     -1.89      0.00
   -5   -2    9      5.21      0.00
   -5   -2    8      6.03      0.00
   -5   -2    7      8.50      0.00
   -5   -2    6    -14.23      0.00
   -5   -2    5     -1.95      0.00
   -5   -2    4     10.77      0.00
   -5   -2    3     14.85      0.00
   -5   -2    2     -6.97      0.00
   -5   -2    1     -6.10      0.00
    5    2    0    -19.60      0.00
    5    2    1     40.15      0.00
    5    2    2     -7.32      0.00
    5    2    3    -13.74      0.00
    5    2    4     -4.15      0.00
    5    2    5     14.99      0.00
    5    2    6      6.88      0.00
    5    2    7      0.60      0.00
    5    2    8    -14.12      0.00
    5    2    9      9.68      0.00
    5    2   10      1.37      0.00
    5    2   11     -3.49      0.00
    5    2   12     -6.55      0.00
    5    2   13      0.21      0.00
    5    2   14      0.72      0.00
    5    2   15     -0.76      0.00
    5    2   16     -0.19      0.00
    5    2   17     -0.38      0.00
    5    2   18      0.05      0.00
    5    2   19      1.18      0.00
   -5   -3   17     -0.72      0.00
   -5   -3   16      1.28      0.00
   -5   -3   15      1.36      0.00
   -5   -3   14     -1.63      0.00
   -5   -3   13     -2.08      0.00
   -5   -3   12     -0.27      0.00
   -5   -3   11      4.76      0.00
   -5   -3   10     -2.06      0.00
   -5   -3    9     -7.80      0.00
   -5   -3    8     -6.32      0.00
   -5   -3    7     -1.48      0.00
   -5   -3    6      9.30      0.00
   -5   -3    5     -2.89      0.00
   -5   -3    4    -13.90      0.00
   -5   -3    3     -3.87      0.00
   -5   -3    2      5.18      0.00
   -5   -3    1      2.62      0.00
    5    3    0     14.39      0.00
    5    3    1    -32.67      0.00
    5    3    2      8.05      0.00
    5    3    3     14.59      0.00
    5    3    4      5.01      0.00
    5    3    5    -15.09      0.00
    5    3    6     -7.78      0.00
    5    3    7     -0.61      0.00
    5    3    8     17.93      0.00
    5    3    9    -10.72      0.00
    5    3   10     -2.37      0.00
    5    3   11      1.52      0.00
    5    3   12     10.09      0.00
    5    3   13     -0.25      0.00
    5    3   14     -1.13      0.00
    5    3   15     -0.57      0.00
    5    3   16      0.83      0.00
    5    3   17      0.65      0.00
    5    3   18      0.06      0.00
    5    3   19     -1.61      0.00
    5    3   20      0.37      0.00
   -5   -4   17      0.77      0.00
   -5   -4   16     -1.35      0.00
   -5   -4   15     -1.18      0.00
   -5   -4   14      2.53      0.00
   -5   -4   13      1.71      0.00
   -5   -4   12     -0.52      0.00
   -5   -4   11     -5.69      0.00
   -5   -4   10      5.86      0.00
   -5   -4    9      8.37      0.00
   -5   -4    8      4.46      0.00
   -5   -4    7     -4.68      0.00
   -5   -4    6     -2.62      0.00
   -5   -4    5      6.74      0.00
   -5   -4    4     14.41      0.00
   -5   -4    3    -10.10      0.00
   -5   -4    2     -1.29      0.00
   -5   -4    1      2.37      0.00
    5    4    0     -8.61      0.00
    5    4    1     17.45      0.00
    5    4    2     -7.19      0.00
    5    4    3    -11.87      0.00
    5    4    4     -1.47      0.00
    5    4    5      7.57      0.00
    5    4    6      7.83      0.00
    5    4    7      2.49      0.00
    5    4    8    -16.57      0.00
    5    4    9      8.14      0.00
    5    4   10      2.11      0.00
    5    4   11      0.85      0.00
    5    4   12    -11.13      0.00
    5    4   13     -0.41      0.00
    5    4   14      0.80      0.00
    5    4   15      1.89      0.00
    5    4   16     -0.87      0.00
    5    4   17     -0.72      0.00
    5    4   18     -0.28      0.00
    5    4   19      2.05      0.00
    5    4   20     -0.24      0.00
   -5   -5   17     -0.66      0.00
   -5   -5   16      1.16      0.00
   -5   -5   15      0.73      0.00
   -5   -5   14     -2.79      0.00
   -5   -5   13     -0.70      0.00
   -5   -5   12      1.32      0.00
   -5   -5   11      5.34      0.00
   -5   -5   10     -8.52      0.00
   -5   -5    9     -7.51      0.00
   -5   -5    8     -1.68      0.00
   -5   -5    7      8.07      0.00
   -5   -5    6     -2.75      0.00
   -5   -5    5     -7.87      0.00
   -5   -5    4    -12.42      0.00
   -5   -5    3     21.33      0.00
   -5   -5    2     -3.71      0.00
   -5   -5    1     -6.56      0.00
    5    5    0      4.35      0.00
    5    5    1     -0.06      0.00
    5    5    2      5.55      0.00
    5    5    3      7.03      0.00
    5    5    4     -5.41      0.00
    5    5    5      3.69      0.00
    5    5    6     -6.81      0.00
    5    5    7     -4.26      0.00
    5    5    8     10.81      0.00
    5    5    9     -3.43      0.00
    5    5   10     -1.36      0.00
    5    5   11     -2.71      0.00
    5    5   12      9.75      0.00
    5    5   13      1.82      0.00
    5    5   14     -0.09      0.00
    5    5   15     -2.75      0.00
    5    5   16      0.34      0.00
    5    5   17      0.76      0.00
    5    5   18      0.48      0.00
    5    5   19     -2.47      0.00
    5    5   20     -0.07      0.00
   -5   -6   16     -0.89      0.00
   -5   -6   15     -0.20      0.00
   -5   -6   14      2.18      0.00
   -5   -6   13     -0.43      0.00
   -5   -6   12     -1.73      0.00
   -5   -6   11     -3.63      0.00
   -5   -6   10      9.07      0.00
   -5   -6    9      5.18      0.00
   -5   -6    8     -1.40      0.00
   -5   -6    7     -7.61      0.00
   -5   -6    6      5.76      0.00
   -5   -6    5      6.82      0.00
   -5   -6    4      8.31      0.00
   -5   -6    3    -27.11      0.00
   -5   -6    2      7.61      0.00
   -5   -6    1      8.56      0.00
    5    6    0     -1.90      0.00
    5    6    1    -13.16      0.00
    5    6    2     -3.82      0.00
    5    6    3     -2.70      0.00
    5    6    4     12.37      0.00
    5    6    5    -14.20      0.00
    5    6    6      5.34      0.00
    5    6    7      5.20      0.00
    5    6    8     -2.51      0.00
    5    6    9     -1.63      0.00
    5    6   10      0.01      0.00
    5    6   11      3.17      0.00
    5    6   12     -6.34      0.00
    5    6   13     -3.22      0.00
    5    6   14     -0.73      0.00
    5    6   15      2.60      0.00
    5    6   16      0.58      0.00
    5    6   17     -0.61      0.00
    5    6   18     -0.61      0.00
    5    6   19      2.50      0.00
   -5   -7   15     -0.45      0.00
   -5   -7   14     -0.83      0.00
   -5   -7   13      1.50      0.00
   -5   -7   12      1.82      0.00
   -5   -7   11      1.16      0.00
   -5   -7   10     -7.62      0.00
   -5   -7    9     -2.39      0.00
   -5   -7    8      3.59      0.00
   -5   -7    7      4.02      0.00
   -5   -7    6     -5.35      0.00
   -5   -7    5     -4.15      0.00
   -5   -7    4     -3.58      0.00
   -5   -7    3     25.79      0.00
   -5   -7    2     -9.31      0.00
   -5   -7    1     -7.68      0.00
    5    7    0      1.87      0.00
    5    7    1     18.82      0.00
    5    7    2      2.45      0.00
    5    7    3      0.07      0.00
    5    7    4    -17.03      0.00
    5    7    5     20.03      0.00
    5    7    6     -3.71      0.00
    5    7    7     -4.25      0.00
    5    7    8     -5.28      0.00
    5    7    9      4.53      0.00
    5    7   10      0.99      0.00
    5    7   11     -1.88      0.00
    5    7   12      2.63      0.00
    5    7   13      3.90      0.00
    5    7   14      0.99      0.00
    5    7   15     -1.55      0.00
    5    7   16     -1.18      0.00
    5    7   17      0.42      0.00
    5    7   18      0.41      0.00
    5    7   19     -2.31      0.00
    5    7   20     -0.52      0.00
   -5   -8   15      0.87      0.00
   -5   -8   14     -0.52      0.00
   -5   -8   13     -1.89      0.00
   -5   -8   12     -1.36      0.00
   -5   -8   11      1.04      0.00
   -5   -8   10      4.67      0.00
   -5   -8    9     -0.32      0.00
   -5   -8    8     -4.26      0.00
   -5   -8    7      1.51      0.00
   -5   -8    6      2.89      0.00
   -5   -8    5      1.09      0.00
   -5   -8    4     -1.10      0.00
   -5   -8    3    -19.35      0.00
   -5   -8    2      8.61      0.00
   -5   -8    1      5.48      0.00
    5    8    0     -3.48      0.00
    5    8    1    -16.80      0.00
    5    8    2     -2.01      0.00
    5    8    3      0.73      0.00
    5    8    4     17.71      0.00
    5    8    5    -19.93      0.00
    5    8    6      2.62      0.00
    5    8    7      2.42      0.00
    5    8    8     10.16      0.00
    5    8    9     -4.92      0.00
    5    8   10     -1.57      0.00
    5    8   11     -0.23      0.00
    5    8   12      0.45      0.00
    5    8   13     -3.63      0.00
    5    8   14     -0.90      0.00
    5    8   15      0.06      0.00
    5    8   16      1.51      0.00
    5    8   17     -0.09      0.00
    5    8   18     -0.14      0.00
    5    8   19      1.77      0.00
    5    8   20      0.58      0.00
   -5   -9   14      1.47      0.00
   -5   -9   13      1.62      0.00
   -5   -9   12      0.30      0.00
   -5   -9   11     -2.23      0.00
   -5   -9   10     -1.39      0.00
   -5   -9    9      2.14      0.00
   -5   -9    8      3.20      0.00
   -5   -9    7     -6.70      0.00
   -5   -9    6      0.69      0.00
   -5   -9    5      1.50      0.00
   -5   -9    4      4.12      0.00
   -5   -9    3     10.04      0.00
   -5   -9    2     -6.11      0.00
   -5   -9    1     -2.62      0.00
    5    9    0      6.18      0.00
    5    9    1      9.20      0.00
    5    9    2      2.17      0.00
    5    9    3     -0.67      0.00
    5    9    4    -14.71      0.00
    5    9    5     14.97      0.00
    5    9    6     -1.86      0.00
    5    9    7     -0.37      0.00
    5    9    8    -11.17      0.00
    5    9    9      2.80      0.00
    5    9   10      1.38      0.00
    5    9   11      2.42      0.00
    5    9   12     -1.85      0.00
    5    9   13      2.44      0.00
    5    9   14      0.36      0.00
    5    9   15      1.48      0.00
    5    9   16     -1.32      0.00
    5    9   17     -0.32      0.00
    5    9   18     -0.42      0.00
    5    9   19     -1.24      0.00
    5    9   20     -0.43      0.00
   -5  -10   13     -0.97      0.00
   -5  -10   12      0.85      0.00
   -5  -10   11      2.04      0.00
   -5  -10   10     -1.11      0.00
   -5  -10    9     -2.73      0.00
   -5  -10    8     -1.12      0.00
   -5  -10    7     10.00      0.00
   -5  -10    6     -3.79      0.00
   -5  -10    5     -3.07      0.00
   -5  -10    4     -5.44      0.00
   -5  -10    3     -1.31      0.00
   -5  -10    2      3.36      0.00
   -5  -10    1      0.57      0.00
    5   10    0     -8.82      0.00
    5   10    1     -0.03      0.00
    5   10    2     -2.71      0.00
    5   10    3      0.60      0.00
    5   10    4      9.61      0.00
    5   10    5     -7.75      0.00
    5   10    6      1.37      0.00
    5   10    7     -0.88      0.00
    5   10    8      8.80      0.00
    5   10    9      0.22      0.00
    5   10   10     -0.82      0.00
    5   10   11     -3.63      0.00
    5   10   12      1.68      0.00
    5   10   13     -1.04      0.00
    5   10   14      0.13      0.00
    5   10   15     -2.53      0.00
    5   10   16      1.06      0.00
    5   10   17      0.61      0.00
    5   10   18      0.73      0.00
    5   10   19      0.76      0.00
   -5  -11   13      0.33      0.00
   -5  -11   12     -1.63      0.00
   -5  -11   11     -0.90      0.00
   -5  -11   10      2.22      0.00
   -5  -11    9      2.19      0.00
   -5  -11    8     -1.06      0.00
   -5  -11    7    -10.45      0.00
   -5  -11    6      5.94      0.00
   -5  -11    5      3.40      0.00
   -5  -11    4      4.60      0.00
   -5  -11    3     -4.77      0.00
   -5  -11    2     -0.98      0.00
   -5  -11    1      0.87      0.00
    5   11    0     10.30      0.00
    5   11    1     -7.74      0.00
    5   11    2      2.82      0.00
    5   11    3     -0.61      0.00
    5   11    4     -4.19      0.00
    5   11    5      0.99      0.00
    5   11    6     -0.98      0.00
    5   11    7      1.15      0.00
    5   11    8     -4.67      0.00
    5   11    9     -3.04      0.00
    5   11   10      0.31      0.00
    5   11   11      3.77      0.00
    5   11   12     -0.38      0.00
    5   11   13     -0.30      0.00
    5   11   14     -0.43      0.00
    5   11   15      3.20      0.00
    5   11   16     -0.57      0.00
    5   11   17     -0.91      0.00
    5   11   18     -1.00      0.00
    5   11   19     -0.42      0.00
   -5  -12   12      1.65      0.00
   -5  -12   11     -0.40      0.00
   -5  -12   10     -1.86      0.00
   -5  -12    9     -1.20      0.00
   -5  -12    8      2.42      0.00
   -5  -12    7      8.43      0.00
   -5  -12    6     -6.41      0.00
   -5  -12    5     -2.75      0.00
   -5  -12    4     -2.66      0.00
   -5  -12    3      6.88      0.00
   -5  -12    2     -0.31      0.00
   -5  -12    1     -1.35      0.00
    5   12    0     -9.95      0.00
    5   12    1     11.76      0.00
    5   12    2     -2.46      0.00
    5   12    3      0.64      0.00
    5   12    4      0.00      0.00
    5   12    5      3.43      0.00
    5   12    6      0.85      0.00
    5   12    7     -0.54      0.00
    5   12    8      0.25      0.00
    5   12    9      4.45      0.00
    5   12   10     -0.12      0.00
    5   12   11     -2.70      0.00
    5   12   12     -1.30      0.00
    5   12   13      0.92      0.00
    5   12   14      0.40      0.00
    5   12   15     -3.09      0.00
    5   12   16      0.06      0.00
    5   12   17      0.97      0.00
    5   12   18      0.88      0.00
    5   12   19      0.19      0.00
   -5  -13   11      1.17      0.00
   -5  -13   10      0.69      0.00
   -5  -13    9      0.33      0.00
   -5  -13    8     -2.80      0.00
   -5  -13    7     -4.93      0.00
   -5  -13    6      5.35      0.00
   -5  -13    5      1.55      0.00
   -5  -13    4      0.19      0.00
   -5  -13    3     -5.55      0.00
   -5  -13    2      0.81      0.00
   -5  -13    1      1.50      0.00
    5   13    0      7.84      0.00
    5   13    1    -12.11      0.00
    5   13    2      1.60      0.00
    5   13    3     -0.37      0.00
    5   13    4      2.59      0.00
    5   13    5     -4.94      0.00
    5   13    6     -1.11      0.00
    5   13    7     -0.53      0.00
    5   13    8      3.27      0.00
    5   13    9     -4.15      0.00
    5   13   10      0.29      0.00
    5   13   11      0.90      0.00
    5   13   12      2.63      0.00
    5   13   13     -0.68      0.00
    5   13   14      0.01      0.00
    5   13   15      2.41      0.00
    5   13   16      0.34      0.00
    5   13   17     -0.93      0.00
    5   13   18     -0.64      0.00
   -5  -14    9      0.09      0.00
   -5  -14    8      2.40      0.00
   -5  -14    7      1.55      0.00
   -5  -14    6     -2.99      0.00
   -5  -14    5     -0.35      0.00
   -5  -14    4      1.61      0.00
   -5  -14    3      1.89      0.00
   -5  -14    2     -0.34      0.00
   -5  -14    1     -1.11      0.00
    5   14    0     -4.84      0.00
    5   14    1      9.19      0.00
    5   14    2     -0.86      0.00
    5   14    3      0.10      0.00
    5   14    4     -3.30      0.00
    5   14    5      4.04      0.00
    5   14    6      1.37      0.00
    5   14    7      1.39      0.00
    5   14    8     -5.21      0.00
    5   14    9      2.56      0.00
    5   14   10     -0.55      0.00
    5   14   11      0.89      0.00
    5   14   12     -3.37      0.00
    5   14   13     -0.28      0.00
    5   14   14     -0.52      0.00
    5   14   15     -1.24      0.00
    5   14   16     -0.51      0.00
    5   14   17      0.56      0.00
    5   14   18      0.24      0.00
   -5  -15    8     -1.61      0.00
   -5  -15    7      0.63      0.00
   -5  -15    6      0.59      0.00
   -5  -15    5     -0.54      0.00
   -5  -15    4     -2.58      0.00
   -5  -15    3      1.97      0.00
   -5  -15    2     -0.43      0.00
   -5  -15    1      0.80      0.00
    5   15    0      1.96      0.00
    5   15    1     -4.94      0.00
    5   15    2      0.17      0.00
    5   15    3      0.28      0.00
    5   15    4      2.85      0.00
    5   15    5     -1.81      0.00
    5   15    6     -1.57      0.00
    5   15    7     -1.65      0.00
    5   15    8      5.53      0.00
    5   15    9     -0.35      0.00
    5   15   10      0.66      0.00
    5   15   11     -2.03      0.00
    5   15   12      3.43      0.00
    5   15   13      1.48      0.00
    5   15   14      1.05      0.00
    5   15   15      0.18      0.00
    5   15   16      0.41      0.00
    5   15   17     -0.15      0.00
   -5  -16    7     -1.19      0.00
   -5  -16    6      0.94      0.00
   -5  -16    5      0.92      0.00
   -5  -16    4      2.39      0.00
   -5  -16    3     -4.44      0.00
   -5  -16    2      1.20      0.00
   -5  -16    1     -0.29      0.00
    5   16    0      0.01      0.00
    5   16    1      0.49      0.00
    5   16    2      0.13      0.00
    5   16    3     -0.47      0.00
    5   16    4     -1.27      0.00
    5   16    5     -0.65      0.00
    5   16    6      1.20      0.00
    5   16    7      1.02      0.00
    5   16    8     -4.31      0.00
    5   16    9     -1.39      0.00
    5   16   10     -0.67      0.00
    5   16   11      2.09      0.00
    5   16   12     -2.97      0.00
    5   16   13     -2.21      0.00
    5   16   14     -1.30      0.00
    5   16   15      0.38      0.00
    5   16   16     -0.28      0.00
   -5  -17    5     -0.91      0.00
   -5  -17    4     -1.67      0.00
   -5  -17    3      4.59      0.00
   -5  -17    2     -1.17      0.00
   -5  -17    1      0.10      0.00
    5   17    0     -0.98      0.00
    5   17    1      2.19      0.00
    5   17    2     -0.23      0.00
    5   17    3      0.98      0.00
    5   17    4     -0.39      0.00
    5   17    5      2.18      0.00
    5   17    6     -0.90      0.00
    5   17    7      0.22      0.00
    5   17    8      2.62      0.00
    5   17    9      2.21      0.00
    5   17   10      0.37      0.00
    5   17   11     -1.56      0.00
    5   17   12      2.28      0.00
    5   17   13      2.34      0.00
    5   17   14      1.25      0.00
    5   17   15     -0.44      0.00
   -5  -18    3     -3.07      0.00
   -5  -18    2      0.82      0.00
   -5  -18    1      0.17      0.00
    5   18    0      0.96      0.00
    5   18    1     -3.14      0.00
    5   18    2      0.03      0.00
    5   18    3     -1.17      0.00
    5   18    4      1.84      0.00
    5   18    5     -2.57      0.00
    5   18    6      0.38      0.00
    5   18    7     -1.46      0.00
    5   18    8     -0.87      0.00
    5   18    9     -1.84      0.00
    5   18   10     -0.11      0.00
    5   18   11      0.72      0.00
    5   18   12     -1.45      0.00
    5   18   13     -1.76      0.00
    5   19    0     -0.63      0.00
    5   19    1      2.27      0.00
    5   19    2      0.22      0.00
    5   19    3      1.31      0.00
    5   19    4     -2.21      0.00
    5   19    5      1.71      0.00
    5   19    6     -0.20      0.00
    5   19    7      2.12      0.00
    5   19    8     -0.03      0.00
    5   19    9      0.86      0.00
    5   19   10     -0.31      0.00
    5   19   11     -0.11      0.00
    5   20    4      1.76      0.00
    5   20    5     -0.74      0.00
    5   20    6     -0.07      0.00
    5   20    7     -1.74      0.00
   -6   16    8     -0.29      0.00
   -6   16    7     -0.32      0.00
   -6   16    6     -0.35      0.00
   -6   16    5     -0.66      0.00
   -6   16    4     -1.11      0.00
   -6   16    3      0.10      0.00
   -6   16    2      0.61      0.00
   -6   16    1      1.02      0.00
   -6   16    0     -1.73      0.00
   -6   15   10      0.02      0.00
   -6   15    9     -0.58      0.00
   -6   15    8      0.21      0.00
   -6   15    7      0.78      0.00
   -6   15    6      0.50      0.00
   -6   15    5      1.80      0.00
   -6   15    4      1.62      0.00
   -6   15    3     -0.48      0.00
   -6   15    2     -1.40      0.00
   -6   15    1     -1.40      0.00
   -6   15    0      3.50      0.00
    6  -15    1     -0.42      0.00
    6  -15    2     -2.73      0.00
    6  -15    3     -1.66      0.00
   -6   14   12      0.89      0.00
   -6   14   11     -1.23      0.00
   -6   14   10     -0.72      0.00
   -6   14    9      0.65      0.00
   -6   14    8      0.02      0.00
   -6   14    7     -1.45      0.00
   -6   14    6     -0.85      0.00
   -6   14    5     -3.00      0.00
   -6   14    4     -1.34      0.00
   -6   14    3      0.86      0.00
   -6   14    2      1.70      0.00
   -6   14    1      1.16      0.00
   -6   14    0     -4.49      0.00
    6  -14    1      0.65      0.00
    6  -14    2      4.14      0.00
    6  -14    3      2.77      0.00
    6  -14    4     -4.62      0.00
    6  -14    5     -1.71      0.00
   -6   13   13      0.70      0.00
   -6   13   12     -0.58      0.00
   -6   13   11      1.35      0.00
   -6   13   10      1.43      0.00
   -6   13    9     -0.61      0.00
   -6   13    8     -0.51      0.00
   -6   13    7      1.80      0.00
   -6   13    6      1.34      0.00
   -6   13    5      4.15      0.00
   -6   13    4      0.22      0.00
   -6   13    3     -1.33      0.00
   -6   13    2     -1.42      0.00
   -6   13    1     -0.28      0.00
   -6   13    0      3.77      0.00
    6  -13    1     -0.89      0.00
    6  -13    2     -4.93      0.00
    6  -13    3     -2.80      0.00
    6  -13    4      5.50      0.00
    6  -13    5      1.97      0.00
    6  -13    6     -1.83      0.00
    6  -13    7     -3.10      0.00
   -6   12   14     -0.45      0.00
   -6   12   13     -1.25      0.00
   -6   12   12      0.34      0.00
   -6   12   11     -0.97      0.00
   -6   12   10     -1.72      0.00
   -6   12    9      0.55      0.00
   -6   12    8      0.88      0.00
   -6   12    7     -1.90      0.00
   -6   12    6     -1.80      0.00
   -6   12    5     -4.40      0.00
   -6   12    4      2.03      0.00
   -6   12    3      1.57      0.00
   -6   12    2     -0.10      0.00
   -6   12    1     -1.19      0.00
   -6   12    0     -0.76      0.00
    6  -12    1      1.50      0.00
    6  -12    2      4.40      0.00
    6  -12    3      1.37      0.00
    6  -12    4     -4.52      0.00
    6  -12    5     -1.64      0.00
    6  -12    6      2.63      0.00
    6  -12    7      2.93      0.00
    6  -12    8     -1.10      0.00
    6  -12    9     -0.55      0.00
   -6   11   15     -0.44      0.00
   -6   11   14      0.45      0.00
   -6   11   13      1.73      0.00
   -6   11   12      0.08      0.00
   -6   11   11      0.35      0.00
   -6   11   10      1.21      0.00
   -6   11    9     -0.78      0.00
   -6   11    8     -0.92      0.00
   -6   11    7      1.68      0.00
   -6   11    6      1.85      0.00
   -6   11    5      3.86      0.00
   -6   11    4     -4.37      0.00
   -6   11    3     -1.48      0.00
   -6   11    2      2.14      0.00
   -6   11    1      2.64      0.00
   -6   11    0     -3.68      0.00
    6  -11    1     -2.26      0.00
    6  -11    2     -2.27      0.00
    6  -11    3      1.24      0.00
    6  -11    4      1.91      0.00
    6  -11    5      0.32      0.00
    6  -11    6     -3.03      0.00
    6  -11    7     -0.88      0.00
    6  -11    8      1.10      0.00
    6  -11    9      0.35      0.00
    6  -11   10     -0.44      0.00
   -6   10   16     -0.70      0.00
   -6   10   15      0.25      0.00
   -6   10   14     -0.32      0.00
   -6   10   13     -1.40      0.00
   -6   10   12     -0.18      0.00
   -6   10   11      0.04      0.00
   -6   10   10     -0.36      0.00
   -6   10    9      1.38      0.00
   -6   10    8      0.49      0.00
   -6   10    7     -1.58      0.00
   -6   10    6     -1.30      0.00
   -6   10    5     -2.31      0.00
   -6   10    4      5.95      0.00
   -6   10    3      0.69      0.00
   -6   10    2     -4.38      0.00
   -6   10    1     -3.55      0.00
   -6   10    0      8.34      0.00
    6  -10    1      3.03      0.00
    6  -10    2     -1.01      0.00
    6  -10    3     -3.87      0.00
    6  -10    4      1.46      0.00
    6  -10    5      1.34      0.00
    6  -10    6      2.33      0.00
    6  -10    7     -2.52      0.00
    6  -10    8      0.19      0.00
    6  -10    9      0.71      0.00
    6  -10   10      0.37      0.00
    6  -10   11      0.35      0.00
   -6    9   16      0.28      0.00
   -6    9   15     -0.36      0.00
   -6    9   14     -0.05      0.00
   -6    9   13      0.93      0.00
   -6    9   12      0.35      0.00
   -6    9   11     -0.23      0.00
   -6    9   10     -0.87      0.00
   -6    9    9     -2.20      0.00
   -6    9    8      0.63      0.00
   -6    9    7      1.66      0.00
   -6    9    6      0.01      0.00
   -6    9    5      0.34      0.00
   -6    9    4     -5.23      0.00
   -6    9    3      0.60      0.00
   -6    9    2      5.49      0.00
   -6    9    1      3.27      0.00
   -6    9    0    -11.33      0.00
    6   -9    1     -3.20      0.00
    6   -9    2      4.51      0.00
    6   -9    3      5.41      0.00
    6   -9    4     -4.53      0.00
    6   -9    5     -3.14      0.00
    6   -9    6     -1.07      0.00
    6   -9    7      6.48      0.00
    6   -9    8     -1.84      0.00
    6   -9    9     -2.36      0.00
    6   -9   10     -0.42      0.00
    6   -9   11      1.14      0.00
    6   -9   12      0.67      0.00
   -6    8   17      0.49      0.00
   -6    8   16     -0.07      0.00
   -6    8   15      0.47      0.00
   -6    8   14      0.71      0.00
   -6    8   13     -0.31      0.00
   -6    8   12     -0.40      0.00
   -6    8   11      0.20      0.00
   -6    8   10      2.12      0.00
   -6    8    9      3.00      0.00
   -6    8    8     -2.37      0.00
   -6    8    7     -2.01      0.00
   -6    8    6      1.73      0.00
   -6    8    5      2.08      0.00
   -6    8    4      2.05      0.00
   -6    8    3     -2.20      0.00
   -6    8    2     -5.27      0.00
   -6    8    1     -1.85      0.00
   -6    8    0     11.41      0.00
    6   -8    1      2.90      0.00
    6   -8    2     -6.76      0.00
    6   -8    3     -4.89      0.00
    6   -8    4      5.93      0.00
    6   -8    5      4.10      0.00
    6   -8    6     -0.14      0.00
    6   -8    7     -9.23      0.00
    6   -8    8      3.61      0.00
    6   -8    9      4.05      0.00
    6   -8   10      0.01      0.00
    6   -8   11     -3.07      0.00
    6   -8   12     -0.44      0.00
    6   -8   13      0.91      0.00
   -6    7   17     -0.73      0.00
   -6    7   16     -0.07      0.00
   -6    7   15     -0.89      0.00
   -6    7   14     -1.44      0.00
   -6    7   13      0.28      0.00
   -6    7   12      0.48      0.00
   -6    7   11     -0.49      0.00
   -6    7   10     -3.39      0.00
   -6    7    9     -3.30      0.00
   -6    7    8      4.43      0.00
   -6    7    7      1.90      0.00
   -6    7    6     -3.62      0.00
   -6    7    5     -3.94      0.00
   -6    7    4      3.65      0.00
   -6    7    3      3.43      0.00
   -6    7    2      2.70      0.00
   -6    7    1     -0.64      0.00
   -6    7    0     -7.38      0.00
    6   -7    1     -1.56      0.00
    6   -7    2      6.76      0.00
    6   -7    3      1.43      0.00
    6   -7    4     -4.97      0.00
    6   -7    5     -3.91      0.00
    6   -7    6      0.60      0.00
    6   -7    7     10.01      0.00
    6   -7    8     -4.24      0.00
    6   -7    9     -5.19      0.00
    6   -7   10      0.06      0.00
    6   -7   11      4.16      0.00
    6   -7   12      0.35      0.00
    6   -7   13     -1.29      0.00
    6   -7   14     -1.00      0.00
   -6    6   17      1.00      0.00
   -6    6   16     -0.02      0.00
   -6    6   15      1.09      0.00
   -6    6   14      1.93      0.00
   -6    6   13     -0.35      0.00
   -6    6   12     -0.26      0.00
   -6    6   11      0.93      0.00
   -6    6   10      4.02      0.00
   -6    6    9      2.99      0.00
   -6    6    8     -6.10      0.00
   -6    6    7     -1.32      0.00
   -6    6    6      5.08      0.00
   -6    6    5      5.07      0.00
   -6    6    4     -9.90      0.00
   -6    6    3     -4.31      0.00
   -6    6    2      0.97      0.00
   -6    6    1      3.24      0.00
   -6    6    0      0.33      0.00
    6   -6    1     -0.06      0.00
    6   -6    2     -4.20      0.00
    6   -6    3      4.56      0.00
    6   -6    4      0.82      0.00
    6   -6    5      2.02      0.00
    6   -6    6      0.26      0.00
    6   -6    7     -7.61      0.00
    6   -6    8      3.50      0.00
    6   -6    9      4.77      0.00
    6   -6   10     -0.25      0.00
    6   -6   11     -3.77      0.00
    6   -6   12     -0.18      0.00
    6   -6   13      1.46      0.00
    6   -6   14      1.09      0.00
    6   -6   15     -1.46      0.00
   -6    5   17     -1.09      0.00
   -6    5   16      0.12      0.00
   -6    5   15     -1.16      0.00
   -6    5   14     -1.83      0.00
   -6    5   13      0.64      0.00
   -6    5   12     -0.18      0.00
   -6    5   11     -1.38      0.00
   -6    5   10     -3.61      0.00
   -6    5    9     -1.99      0.00
   -6    5    8      6.38      0.00
   -6    5    7      0.09      0.00
   -6    5    6     -5.30      0.00
   -6    5    5     -4.15      0.00
   -6    5    4     14.93      0.00
   -6    5    3      4.07      0.00
   -6    5    2     -5.40      0.00
   -6    5    1     -4.77      0.00
   -6    5    0      8.44      0.00
    6   -5    1      2.04      0.00
    6   -5    2     -0.12      0.00
    6   -5    3    -12.48      0.00
    6   -5    4      5.44      0.00
    6   -5    5      1.47      0.00
    6   -5    6     -1.80      0.00
    6   -5    7      2.62      0.00
    6   -5    8     -1.45      0.00
    6   -5    9     -2.89      0.00
    6   -5   10      0.45      0.00
    6   -5   11      1.71      0.00
    6   -5   12      0.33      0.00
    6   -5   13     -0.92      0.00
    6   -5   14     -1.01      0.00
    6   -5   15      1.31      0.00
    6   -5   16      0.34      0.00
   -6    4   17      1.11      0.00
   -6    4   16     -0.25      0.00
   -6    4   15      0.80      0.00
   -6    4   14      1.14      0.00
   -6    4   13     -0.73      0.00
   -6    4   12      1.03      0.00
   -6    4   11      1.43      0.00
   -6    4   10      1.84      0.00
   -6    4    9      0.18      0.00
   -6    4    8     -4.98      0.00
   -6    4    7      1.31      0.00
   -6    4    6      4.25      0.00
   -6    4    5      1.68      0.00
   -6    4    4    -16.88      0.00
   -6    4    3     -3.46      0.00
   -6    4    2      8.31      0.00
   -6    4    1      4.22      0.00
   -6    4    0    -14.88      0.00
    6   -4    1     -3.02      0.00
    6   -4    2      4.03      0.00
    6   -4    3     19.40      0.00
    6   -4    4    -12.05      0.00
    6   -4    5     -5.28      0.00
    6   -4    6      3.73      0.00
    6   -4    7      3.70      0.00
    6   -4    8     -1.18      0.00
    6   -4    9     -0.32      0.00
    6   -4   10     -1.35      0.00
    6   -4   11      1.62      0.00
    6   -4   12     -0.27      0.00
    6   -4   13     -0.10      0.00
    6   -4   14      0.50      0.00
    6   -4   15     -0.65      0.00
    6   -4   16     -0.39      0.00
   -6    3   17     -0.88      0.00
   -6    3   16      0.29      0.00
   -6    3   15     -0.46      0.00
   -6    3   14     -0.19      0.00
   -6    3   13      0.94      0.00
   -6    3   12     -1.83      0.00
   -6    3   11     -1.03      0.00
   -6    3   10      0.51      0.00
   -6    3    9      1.85      0.00
   -6    3    8      1.95      0.00
   -6    3    7     -2.31      0.00
   -6    3    6     -1.42      0.00
   -6    3    5      2.28      0.00
   -6    3    4     14.75      0.00
   -6    3    3      1.55      0.00
   -6    3    2     -9.37      0.00
   -6    3    1     -0.37      0.00
   -6    3    0     17.21      0.00
    6   -3    1      2.66      0.00
    6   -3    2     -6.59      0.00
    6   -3    3    -23.58      0.00
    6   -3    4     16.31      0.00
    6   -3    5      8.16      0.00
    6   -3    6     -4.82      0.00
    6   -3    7     -8.79      0.00
    6   -3    8      3.08      0.00
    6   -3    9      3.26      0.00
    6   -3   10      2.85      0.00
    6   -3   11     -4.86      0.00
    6   -3   12      0.14      0.00
    6   -3   13      1.31      0.00
    6   -3   14      0.27      0.00
    6   -3   15     -0.35      0.00
    6   -3   16      0.21      0.00
    6   -3   17      0.12      0.00
   -6    2   17      0.74      0.00
   -6    2   16     -0.41      0.00
   -6    2   15     -0.09      0.00
   -6    2   14     -0.61      0.00
   -6    2   13     -0.68      0.00
   -6    2   12      2.67      0.00
   -6    2   11      0.07      0.00
   -6    2   10     -3.05      0.00
   -6    2    9     -3.55      0.00
   -6    2    8      2.07      0.00
   -6    2    7      2.74      0.00
   -6    2    6     -2.15      0.00
   -6    2    5     -6.12      0.00
   -6    2    4     -9.27      0.00
   -6    2    3      0.54      0.00
   -6    2    2      8.07      0.00
   -6    2    1     -5.86      0.00
   -6    2    0    -13.08      0.00
    6   -2    1     -0.67      0.00
    6   -2    2      6.47      0.00
    6   -2    3     22.69      0.00
    6   -2    4    -16.34      0.00
    6   -2    5     -8.23      0.00
    6   -2    6      5.23      0.00
    6   -2    7     10.44      0.00
    6   -2    8     -3.73      0.00
    6   -2    9     -4.89      0.00
    6   -2   10     -4.50      0.00
    6   -2   11      6.82      0.00
    6   -2   12      0.29      0.00
    6   -2   13     -2.10      0.00
    6   -2   14     -1.24      0.00
    6   -2   15      1.14      0.00
    6   -2   16      0.18      0.00
    6   -2   17     -0.25      0.00
   -6    1   17     -0.51      0.00
   -6    1   16      0.48      0.00
   -6    1   15      0.39      0.00
   -6    1   14      0.94      0.00
   -6    1   13      0.38      0.00
   -6    1   12     -2.90      0.00
   -6    1   11      0.96      0.00
   -6    1   10      4.39      0.00
   -6    1    9      3.67      0.00
   -6    1    8     -5.79      0.00
   -6    1    7     -1.63      0.00
   -6    1    6      5.99      0.00
   -6    1    5      8.33      0.00
   -6    1    4      1.10      0.00
   -6    1    3     -2.97      0.00
   -6    1    2     -4.93      0.00
   -6    1    1     13.97      0.00
   -6    1    0      4.15      0.00
    6   -1    1     -2.63      0.00
    6   -1    2     -4.89      0.00
    6   -1    3    -17.22      0.00
    6   -1    4     12.09      0.00
    6   -1    5      5.90      0.00
    6   -1    6     -4.93      0.00
    6   -1    7     -7.80      0.00
    6   -1    8      2.57      0.00
    6   -1    9      4.36      0.00
    6   -1   10      5.62      0.00
    6   -1   11     -6.37      0.00
    6   -1   12     -0.65      0.00
    6   -1   13      2.04      0.00
    6   -1   14      1.90      0.00
    6   -1   15     -1.40      0.00
    6   -1   16     -0.47      0.00
    6   -1   17      0.34      0.00
    6   -1   18      0.41      0.00
   -6    0   17      0.34      0.00
   -6    0   16     -0.75      0.00
   -6    0   15     -0.69      0.00
   -6    0   14     -0.46      0.00
   -6    0   13      0.33      0.00
   -6    0   12      2.49      0.00
   -6    0   11     -2.25      0.00
   -6    0   10     -4.57      0.00
   -6    0    9     -1.97      0.00
   -6    0    8      8.47      0.00
   -6    0    7     -0.45      0.00
   -6    0    6     -8.55      0.00
   -6    0    5     -8.09      0.00
   -6    0    4      6.64      0.00
   -6    0    3      4.17      0.00
   -6    0    2      1.32      0.00
   -6    0    1    -20.59      0.00
    6    0    0      7.34      0.00
    6    0    1      5.82      0.00
    6    0    2      1.49      0.00
    6    0    3      8.39      0.00
    6    0    4     -4.63      0.00
    6    0    5     -1.38      0.00
    6    0    6      4.70      0.00
    6    0    7      1.18      0.00
    6    0    8     -0.47      0.00
    6    0    9     -2.21      0.00
    6    0   10     -5.59      0.00
    6    0   11      3.74      0.00
    6    0   12      0.78      0.00
    6    0   13     -1.23      0.00
    6    0   14     -2.06      0.00
    6    0   15      1.03      0.00
    6    0   16      0.48      0.00
    6    0   17     -0.26      0.00
    6    0   18     -0.08      0.00
   -6   -1   17     -0.17      0.00
   -6   -1   16      0.88      0.00
   -6   -1   15      0.72      0.00
   -6   -1   14     -0.31      0.00
   -6   -1   13     -0.54      0.00
   -6   -1   12     -1.37      0.00
   -6   -1   11      2.88      0.00
   -6   -1   10      2.96      0.00
   -6   -1    9     -0.75      0.00
   -6   -1    8     -8.46      0.00
   -6   -1    7      3.38      0.00
   -6   -1    6      8.82      0.00
   -6   -1    5      4.64      0.00
   -6   -1    4    -11.77      0.00
   -6   -1    3     -3.46      0.00
   -6   -1    2      1.96      0.00
   -6   -1    1     23.97      0.00
    6    1    0    -17.19      0.00
    6    1    1     -8.18      0.00
    6    1    2      2.39      0.00
    6    1    3      0.64      0.00
    6    1    4     -2.98      0.00
    6    1    5     -3.30      0.00
    6    1    6     -4.69      0.00
    6    1    7      7.22      0.00
    6    1    8     -2.12      0.00
    6    1    9     -0.69      0.00
    6    1   10      4.51      0.00
    6    1   11      0.52      0.00
    6    1   12     -0.55      0.00
    6    1   13     -0.01      0.00
    6    1   14      1.50      0.00
    6    1   15     -0.13      0.00
    6    1   16     -0.12      0.00
    6    1   17      0.07      0.00
    6    1   18     -0.39      0.00
   -6   -2   17     -0.05      0.00
   -6   -2   16     -1.04      0.00
   -6   -2   15     -0.51      0.00
   -6   -2   14      1.33      0.00
   -6   -2   13      0.51      0.00
   -6   -2   12     -0.41      0.00
   -6   -2   11     -3.16      0.00
   -6   -2   10     -0.47      0.00
   -6   -2    9      3.52      0.00
   -6   -2    8      6.24      0.00
   -6   -2    7     -5.50      0.00
   -6   -2    6     -6.95      0.00
   -6   -2    5      0.31      0.00
   -6   -2    4     11.63      0.00
   -6   -2    3      1.14      0.00
   -6   -2    2     -2.96      0.00
   -6   -2    1    -22.17      0.00
    6    2    0     21.76      0.00
    6    2    1      7.96      0.00
    6    2    2     -6.38      0.00
    6    2    3     -6.56      0.00
    6    2    4      8.41      0.00
    6    2    5      7.14      0.00
    6    2    6      5.00      0.00
    6    2    7    -15.05      0.00
    6    2    8      3.82      0.00
    6    2    9      3.14      0.00
    6    2   10     -2.31      0.00
    6    2   11     -4.89      0.00
    6    2   12     -0.05      0.00
    6    2   13      0.98      0.00
    6    2   14     -0.28      0.00
    6    2   15     -0.87      0.00
    6    2   16     -0.43      0.00
    6    2   17     -0.07      0.00
    6    2   18      0.84      0.00
    6    2   19     -0.29      0.00
   -6   -3   16      1.06      0.00
   -6   -3   15      0.16      0.00
   -6   -3   14     -1.85      0.00
   -6   -3   13     -0.22      0.00
   -6   -3   12      2.10      0.00
   -6   -3   11      2.33      0.00
   -6   -3   10     -2.25      0.00
   -6   -3    9     -4.87      0.00
   -6   -3    8     -1.85      0.00
   -6   -3    7      6.02      0.00
   -6   -3    6      3.28      0.00
   -6   -3    5     -5.86      0.00
   -6   -3    4     -6.36      0.00
   -6   -3    3      2.01      0.00
   -6   -3    2      2.02      0.00
   -6   -3    1     16.14      0.00
    6    3    0    -19.85      0.00
    6    3    1     -5.51      0.00
    6    3    2      8.88      0.00
    6    3    3      7.24      0.00
    6    3    4     -9.33      0.00
    6    3    5     -8.55      0.00
    6    3    6     -5.47      0.00
    6    3    7     19.14      0.00
    6    3    8     -4.25      0.00
    6    3    9     -4.21      0.00
    6    3   10     -0.22      0.00
    6    3   11      8.15      0.00
    6    3   12      0.77      0.00
    6    3   13     -1.44      0.00
    6    3   14     -1.34      0.00
    6    3   15      1.60      0.00
    6    3   16      0.90      0.00
    6    3   17      0.30      0.00
    6    3   18     -1.26      0.00
    6    3   19      0.38      0.00
   -6   -4   16     -0.94      0.00
   -6   -4   15      0.48      0.00
   -6   -4   14      1.97      0.00
   -6   -4   13     -0.12      0.00
   -6   -4   12     -3.55      0.00
   -6   -4   11     -0.84      0.00
   -6   -4   10      4.44      0.00
   -6   -4    9      5.01      0.00
   -6   -4    8     -2.72      0.00
   -6   -4    7     -4.86      0.00
   -6   -4    6      0.23      0.00
   -6   -4    5      9.75      0.00
   -6   -4    4     -1.94      0.00
   -6   -4    3     -3.85      0.00
   -6   -4    2      0.77      0.00
   -6   -4    1     -8.32      0.00
    6    4    0     12.22      0.00
    6    4    1      1.40      0.00
    6    4    2     -9.19      0.00
    6    4    3     -2.55      0.00
    6    4    4      6.06      0.00
    6    4    5      7.60      0.00
    6    4    6      5.82      0.00
    6    4    7    -18.35      0.00
    6    4    8      2.85      0.00
    6    4    9      3.67      0.00
    6    4   10      2.79      0.00
    6    4   11     -9.02      0.00
    6    4   12     -1.77      0.00
    6    4   13      1.06      0.00
    6    4   14      2.96      0.00
    6    4   15     -1.50      0.00
    6    4   16     -1.16      0.00
    6    4   17     -0.86      0.00
    6    4   18      1.67      0.00
    6    4   19     -0.18      0.00
   -6   -5   15     -0.93      0.00
   -6   -5   14     -1.65      0.00
   -6   -5   13      0.29      0.00
   -6   -5   12      3.87      0.00
   -6   -5   11     -1.05      0.00
   -6   -5   10     -5.37      0.00
   -6   -5    9     -3.64      0.00
   -6   -5    8      6.22      0.00
   -6   -5    7      2.60      0.00
   -6   -5    6     -3.12      0.00
   -6   -5    5    -11.40      0.00
   -6   -5    4     10.47      0.00
   -6   -5    3      4.35      0.00
   -6   -5    2     -3.73      0.00
   -6   -5    1      1.18      0.00
    6    5    0     -2.59      0.00
    6    5    1      2.57      0.00
    6    5    2      7.70      0.00
    6    5    3     -5.16      0.00
    6    5    4     -0.09      0.00
    6    5    5     -4.84      0.00
    6    5    6     -5.67      0.00
    6    5    7     12.66      0.00
    6    5    8     -0.56      0.00
    6    5    9     -1.66      0.00
    6    5   10     -4.05      0.00
    6    5   11      7.37      0.00
    6    5   12      2.60      0.00
    6    5   13     -0.21      0.00
    6    5   14     -3.81      0.00
    6    5   15      0.59      0.00
    6    5   16      0.99      0.00
    6    5   17      1.36      0.00
    6    5   18     -1.90      0.00
    6    5   19     -0.07      0.00
   -6   -6   15      1.14      0.00
   -6   -6   14      0.95      0.00
   -6   -6   13     -0.71      0.00
   -6   -6   12     -3.06      0.00
   -6   -6   11      2.79      0.00
   -6   -6   10      5.08      0.00
   -6   -6    9      1.43      0.00
   -6   -6    8     -7.33      0.00
   -6   -6    7     -0.49      0.00
   -6   -6    6      4.23      0.00
   -6   -6    5     10.20      0.00
   -6   -6    4    -16.11      0.00
   -6   -6    3     -3.09      0.00
   -6   -6    2      5.83      0.00
   -6   -6    1      2.90      0.00
    6    6    0     -5.94      0.00
    6    6    1     -5.11      0.00
    6    6    2     -5.48      0.00
    6    6    3     12.82      0.00
    6    6    4     -5.88      0.00
    6    6    5      2.01      0.00
    6    6    6      4.49      0.00
    6    6    7     -4.91      0.00
    6    6    8     -1.77      0.00
    6    6    9     -0.50      0.00
    6    6   10      3.74      0.00
    6    6   11     -4.13      0.00
    6    6   12     -3.35      0.00
    6    6   13     -0.72      0.00
    6    6   14      3.74      0.00
    6    6   15      0.80      0.00
    6    6   16     -0.65      0.00
    6    6   17     -1.71      0.00
    6    6   18      1.95      0.00
    6    6   19      0.39      0.00
   -6   -7   14     -0.35      0.00
   -6   -7   13      0.98      0.00
   -6   -7   12      1.48      0.00
   -6   -7   11     -3.55      0.00
   -6   -7   10     -3.46      0.00
   -6   -7    9      1.08      0.00
   -6   -7    8      5.77      0.00
   -6   -7    7     -1.07      0.00
   -6   -7    6     -3.91      0.00
   -6   -7    5     -6.66      0.00
   -6   -7    4     17.92      0.00
   -6   -7    3      1.39      0.00
   -6   -7    2     -6.62      0.00
   -6   -7    1     -3.83      0.00
    6    7    0     10.62      0.00
    6    7    1      6.00      0.00
    6    7    2      3.88      0.00
    6    7    3    -17.71      0.00
    6    7    4      9.88      0.00
    6    7    5     -0.12      0.00
    6    7    6     -2.49      0.00
    6    7    7     -2.42      0.00
    6    7    8      2.96      0.00
    6    7    9      2.21      0.00
    6    7   10     -1.50      0.00
    6    7   11      0.70      0.00
    6    7   12      3.37      0.00
    6    7   13      1.22      0.00
    6    7   14     -2.47      0.00
    6    7   15     -1.92      0.00
    6    7   16      0.07      0.00
    6    7   17      1.58      0.00
    6    7   18     -1.62      0.00
    6    7   19     -0.42      0.00
   -6   -8   14     -0.35      0.00
   -6   -8   13     -1.06      0.00
   -6   -8   12      0.25      0.00
   -6   -8   11      3.38      0.00
   -6   -8   10      1.10      0.00
   -6   -8    9     -3.02      0.00
   -6   -8    8     -2.32      0.00
   -6   -8    7      1.65      0.00
   -6   -8    6      2.21      0.00
   -6   -8    5      1.98      0.00
   -6   -8    4    -15.48      0.00
   -6   -8    3      0.48      0.00
   -6   -8    2      6.03      0.00
   -6   -8    1      1.52      0.00
    6    8    0    -10.83      0.00
    6    8    1     -5.34      0.00
    6    8    2     -3.00      0.00
    6    8    3     18.49      0.00
    6    8    4    -10.84      0.00
    6    8    5     -0.33      0.00
    6    8    6      0.21      0.00
    6    8    7      6.74      0.00
    6    8    8     -2.70      0.00
    6    8    9     -2.53      0.00
    6    8   10     -1.50      0.00
    6    8   11      1.45      0.00
    6    8   12     -2.93      0.00
    6    8   13     -0.96      0.00
    6    8   14      0.73      0.00
    6    8   15      2.28      0.00
    6    8   16      0.27      0.00
    6    8   17     -1.09      0.00
    6    8   18      1.33      0.00
    6    8   19      0.32      0.00
   -6   -9   13      0.69      0.00
   -6   -9   12     -1.12      0.00
   -6   -9   11     -2.23      0.00
   -6   -9   10      1.09      0.00
   -6   -9    9      3.49      0.00
   -6   -9    8     -1.66      0.00
   -6   -9    7     -1.30      0.00
   -6   -9    6      0.07      0.00
   -6   -9    5      2.27      0.00
   -6   -9    4     10.37      0.00
   -6   -9    3     -1.86      0.00
   -6   -9    2     -4.84      0.00
   -6   -9    1      2.39      0.00
    6    9    0      7.25      0.00
    6    9    1      4.06      0.00
    6    9    2      2.46      0.00
    6    9    3    -15.47      0.00
    6    9    4      8.97      0.00
    6    9    5     -0.10      0.00
    6    9    6      1.28      0.00
    6    9    7     -7.70      0.00
    6    9    8      1.34      0.00
    6    9    9      2.00      0.00
    6    9   10      4.16      0.00
    6    9   11     -2.10      0.00
    6    9   12      2.00      0.00
    6    9   13      0.24      0.00
    6    9   14      1.15      0.00
    6    9   15     -2.03      0.00
    6    9   16     -0.60      0.00
    6    9   17      0.43      0.00
    6    9   18     -0.97      0.00
    6    9   19     -0.09      0.00
   -6  -10   12      1.31      0.00
   -6  -10   11      0.89      0.00
   -6  -10   10     -2.53      0.00
   -6  -10    9     -2.73      0.00
   -6  -10    8      4.80      0.00
   -6  -10    7      0.30      0.00
   -6  -10    6     -2.23      0.00
   -6  -10    5     -4.83      0.00
   -6  -10    4     -4.21      0.00
   -6  -10    3      2.76      0.00
   -6  -10    2      3.36      0.00
   -6  -10    1     -6.66      0.00
    6   10    0     -1.70      0.00
    6   10    1     -2.39      0.00
    6   10    2     -1.55      0.00
    6   10    3     10.11      0.00
    6   10    4     -5.33      0.00
    6   10    5      0.80      0.00
    6   10    6     -1.65      0.00
    6   10    7      5.77      0.00
    6   10    8      0.59      0.00
    6   10    9     -0.83      0.00
    6   10   10     -5.48      0.00
    6   10   11      1.20      0.00
    6   10   12     -1.04      0.00
    6   10   13      0.81      0.00
    6   10   14     -2.44      0.00
    6   10   15      1.26      0.00
    6   10   16      0.72      0.00
    6   10   17      0.27      0.00
    6   10   18      0.87      0.00
    6   10   19      0.00      0.00
   -6  -11   11      0.06      0.00
   -6  -11   10      2.63      0.00
   -6  -11    9      1.33      0.00
   -6  -11    8     -6.03      0.00
   -6  -11    7      1.01      0.00
   -6  -11    6      3.47      0.00
   -6  -11    5      5.25      0.00
   -6  -11    4     -0.84      0.00
   -6  -11    3     -2.88      0.00
   -6  -11    2     -2.05      0.00
   -6  -11    1      9.42      0.00
    6   11    0     -3.70      0.00
    6   11    1      0.90      0.00
    6   11    2      0.43      0.00
    6   11    3     -4.48      0.00
    6   11    4      1.35      0.00
    6   11    5     -1.46      0.00
    6   11    6      0.87      0.00
    6   11    7     -2.39      0.00
    6   11    8     -2.26      0.00
    6   11    9     -0.11      0.00
    6   11   10      5.13      0.00
    6   11   11      0.34      0.00
    6   11   12      0.29      0.00
    6   11   13     -1.51      0.00
    6   11   14      2.95      0.00
    6   11   15     -0.47      0.00
    6   11   16     -0.95      0.00
    6   11   17     -0.72      0.00
    6   11   18     -0.68      0.00
   -6  -12   10     -1.98      0.00
   -6  -12    9     -0.18      0.00
   -6  -12    8      5.44      0.00
   -6  -12    7     -1.90      0.00
   -6  -12    6     -3.68      0.00
   -6  -12    5     -4.23      0.00
   -6  -12    4      3.52      0.00
   -6  -12    3      2.53      0.00
   -6  -12    2      0.94      0.00
   -6  -12    1    -10.13      0.00
    6   12    0      7.25      0.00
    6   12    1      0.41      0.00
    6   12    2      0.59      0.00
    6   12    3      0.18      0.00
    6   12    4      1.51      0.00
    6   12    5      1.92      0.00
    6   12    6      0.53      0.00
    6   12    7     -1.00      0.00
    6   12    8      3.25      0.00
    6   12    9      0.50      0.00
    6   12   10     -3.54      0.00
    6   12   11     -1.90      0.00
    6   12   12      0.12      0.00
    6   12   13      1.71      0.00
    6   12   14     -2.65      0.00
    6   12   15     -0.32      0.00
    6   12   16      1.13      0.00
    6   12   17      1.05      0.00
    6   12   18      0.55      0.00
   -6  -13    9     -0.37      0.00
   -6  -13    8     -3.45      0.00
   -6  -13    7      2.05      0.00
   -6  -13    6      2.86      0.00
   -6  -13    5      2.40      0.00
   -6  -13    4     -3.28      0.00
   -6  -13    3     -1.68      0.00
   -6  -13    2     -0.17      0.00
   -6  -13    1      8.52      0.00
    6   13    0     -8.32      0.00
    6   13    1     -1.02      0.00
    6   13    2     -0.86      0.00
    6   13    3      2.09      0.00
    6   13    4     -2.83      0.00
    6   13    5     -2.31      0.00
    6   13    6     -1.91      0.00
    6   13    7      3.58      0.00
    6   13    8     -3.16      0.00
    6   13    9     -0.36      0.00
    6   13   10      1.22      0.00
    6   13   11      2.85      0.00
    6   13   12      0.01      0.00
    6   13   13     -1.22      0.00
    6   13   14      1.65      0.00
    6   13   15      0.62      0.00
    6   13   16     -1.17      0.00
    6   13   17     -0.99      0.00
   -6  -14    8      1.38      0.00
   -6  -14    7     -1.46      0.00
   -6  -14    6     -1.77      0.00
   -6  -14    5     -0.60      0.00
   -6  -14    4      1.20      0.00
   -6  -14    3      0.97      0.00
   -6  -14    2     -0.32      0.00
   -6  -14    1     -5.83      0.00
    6   14    0      6.99      0.00
    6   14    1      1.18      0.00
    6   14    2      0.79      0.00
    6   14    3     -2.67      0.00
    6   14    4      2.35      0.00
    6   14    5      2.39      0.00
    6   14    6      3.01      0.00
    6   14    7     -4.64      0.00
    6   14    8      2.07      0.00
    6   14    9     -0.20      0.00
    6   14   10      0.94      0.00
    6   14   11     -2.91      0.00
    6   14   12     -0.47      0.00
    6   14   13      0.32      0.00
    6   14   14     -0.52      0.00
    6   14   15     -0.50      0.00
    6   14   16      1.03      0.00
    6   14   17      0.74      0.00
   -6  -15    7      0.60      0.00
   -6  -15    6      0.68      0.00
   -6  -15    5     -0.77      0.00
   -6  -15    4      1.31      0.00
   -6  -15    3     -0.29      0.00
   -6  -15    2      0.43      0.00
   -6  -15    1      2.66      0.00
    6   15    0     -4.30      0.00
    6   15    1     -0.63      0.00
    6   15    2     -0.37      0.00
    6   15    3      1.96      0.00
    6   15    4     -1.10      0.00
    6   15    5     -2.09      0.00
    6   15    6     -3.15      0.00
    6   15    7      4.39      0.00
    6   15    8     -0.60      0.00
    6   15    9      0.61      0.00
    6   15   10     -2.30      0.00
    6   15   11      2.46      0.00
    6   15   12      1.09      0.00
    6   15   13      0.49      0.00
    6   15   14     -0.46      0.00
    6   15   15      0.11      0.00
    6   15   16     -0.69      0.00
   -6  -16    5      1.31      0.00
   -6  -16    4     -2.49      0.00
   -6  -16    3     -0.04      0.00
   -6  -16    2     -0.49      0.00
   -6  -16    1     -0.42      0.00
    6   16    0      1.47      0.00
    6   16    1      0.26      0.00
    6   16    2      0.07      0.00
    6   16    3     -0.86      0.00
    6   16    4     -0.62      0.00
    6   16    5      1.56      0.00
    6   16    6      2.63      0.00
    6   16    7     -3.08      0.00
    6   16    8     -0.80      0.00
    6   16    9     -0.98      0.00
    6   16   10      2.69      0.00
    6   16   11     -1.66      0.00
    6   16   12     -1.50      0.00
    6   16   13     -1.02      0.00
    6   16   14      0.87      0.00
    6   16   15      0.21      0.00
   -6  -17    3      0.29      0.00
   -6  -17    2      0.34      0.00
   -6  -17    1     -0.88      0.00
    6   17    0      0.51      0.00
    6   17    1      0.19      0.00
    6   17    2      0.34      0.00
    6   17    3     -0.52      0.00
    6   17    4      1.60      0.00
    6   17    5     -0.91      0.00
    6   17    6     -1.15      0.00
    6   17    7      1.55      0.00
    6   17    8      1.25      0.00
    6   17    9      0.97      0.00
    6   17   10     -2.10      0.00
    6   17   11      1.09      0.00
    6   17   12      1.45      0.00
    6   17   13      1.03      0.00
    6   17   14     -0.78      0.00
   -6  -18    1      0.95      0.00
    6   18    0     -1.14      0.00
    6   18    1     -0.17      0.00
    6   18    2     -0.61      0.00
    6   18    3      1.21      0.00
    6   18    4     -1.85      0.00
    6   18    5      0.59      0.00
    6   18    6     -0.19      0.00
    6   18    7     -0.45      0.00
    6   18    8     -1.09      0.00
    6   18    9     -0.70      0.00
    6   18   10      1.26      0.00
    6   18   11     -0.68      0.00
    6   18   12     -1.09      0.00
    6   19    2      0.61      0.00
    6   19    3     -1.46      0.00
    6   19    4      1.20      0.00
    6   19    5     -0.26      0.00
    6   19    6      1.11      0.00
    6   19    7     -0.09      0.00
    6   19    8      0.32      0.00
   -7   15    4      0.00      0.00
   -7   15    3     -0.68      0.00
   -7   14    9      0.56      0.00
   -7   14    8     -0.86      0.00
   -7   14    7     -0.10      0.00
   -7   14    6     -1.46      0.00
   -7   14    5     -0.09      0.00
   -7   14    4      0.35      0.00
   -7   14    3      1.35      0.00
   -7   14    2      1.82      0.00
   -7   14    1     -1.99      0.00
   -7   14    0     -1.10      0.00
    7  -14    1      1.82      0.00
    7  -14    2      1.99      0.00
   -7   13   11      0.79      0.00
   -7   13   10     -0.13      0.00
   -7   13    9     -0.72      0.00
   -7   13    8      1.01      0.00
   -7   13    7      0.59      0.00
   -7   13    6      2.49      0.00
   -7   13    5     -0.34      0.00
   -7   13    4     -1.41      0.00
   -7   13    3     -1.59      0.00
   -7   13    2     -1.11      0.00
   -7   13    1      2.25      0.00
   -7   13    0      1.06      0.00
    7  -13    1     -2.75      0.00
    7  -13    2     -2.29      0.00
    7  -13    3      2.54      0.00
    7  -13    4      2.81      0.00
    7  -13    5     -0.49      0.00
   -7   12   12      0.07      0.00
   -7   12   11     -1.02      0.00
   -7   12   10      0.13      0.00
   -7   12    9      0.61      0.00
   -7   12    8     -0.76      0.00
   -7   12    7     -1.07      0.00
   -7   12    6     -3.36      0.00
   -7   12    5      0.95      0.00
   -7   12    4      2.74      0.00
   -7   12    3      1.37      0.00
   -7   12    2     -0.29      0.00
   -7   12    1     -1.59      0.00
   -7   12    0     -0.33      0.00
    7  -12    1      3.17      0.00
    7  -12    2      1.32      0.00
    7  -12    3     -2.89      0.00
    7  -12    4     -2.95      0.00
    7  -12    5      1.19      0.00
    7  -12    6      2.61      0.00
    7  -12    7     -0.32      0.00
   -7   11   13      0.56      0.00
   -7   11   12     -0.24      0.00
   -7   11   11      0.98      0.00
   -7   11   10     -0.32      0.00
   -7   11    9     -0.20      0.00
   -7   11    8      0.35      0.00
   -7   11    7      1.40      0.00
   -7   11    6      3.58      0.00
   -7   11    5     -2.03      0.00
   -7   11    4     -4.11      0.00
   -7   11    3     -0.44      0.00
   -7   11    2      2.37      0.00
   -7   11    1     -0.08      0.00
   -7   11    0     -1.46      0.00
    7  -11    1     -2.85      0.00
    7  -11    2      0.97      0.00
    7  -11    3      2.58      0.00
    7  -11    4      1.88      0.00
    7  -11    5     -1.98      0.00
    7  -11    6     -1.42      0.00
    7  -11    7      0.62      0.00
    7  -11    8      0.83      0.00
   -7   10   14     -0.54      0.00
   -7   10   13     -0.81      0.00
   -7   10   12      0.17      0.00
   -7   10   11     -0.69      0.00
   -7   10   10      0.96      0.00
   -7   10    9     -0.22      0.00
   -7   10    8     -0.11      0.00
   -7   10    7     -1.23      0.00
   -7   10    6     -2.93      0.00
   -7   10    5      2.87      0.00
   -7   10    4      4.68      0.00
   -7   10    3     -0.64      0.00
   -7   10    2     -3.87      0.00
   -7   10    1      2.37      0.00
   -7   10    0      3.39      0.00
    7  -10    1      1.54      0.00
    7  -10    2     -3.77      0.00
    7  -10    3     -1.63      0.00
    7  -10    4      0.16      0.00
    7  -10    5      2.63      0.00
    7  -10    6     -1.21      0.00
    7  -10    7     -0.80      0.00
    7  -10    8     -0.08      0.00
    7  -10    9      0.01      0.00
   -7    9   14      0.23      0.00
   -7    9   13      0.55      0.00
   -7    9   12     -0.06      0.00
   -7    9   11      0.33      0.00
   -7    9   10     -1.77      0.00
   -7    9    9      0.61      0.00
   -7    9    8      0.42      0.00
   -7    9    7      0.67      0.00
   -7    9    6      1.35      0.00
   -7    9    5     -3.21      0.00
   -7    9    4     -4.12      0.00
   -7    9    3      1.77      0.00
   -7    9    2      4.29      0.00
   -7    9    1     -4.50      0.00
   -7    9    0     -4.94      0.00
    7   -9    1      0.41      0.00
    7   -9    2      6.13      0.00
    7   -9    3      0.41      0.00
    7   -9    4     -2.44      0.00
    7   -9    5     -2.73      0.00
    7   -9    6      4.67      0.00
    7   -9    7      0.71      0.00
    7   -9    8     -1.56      0.00
    7   -9    9     -0.62      0.00
    7   -9   10      0.98      0.00
    7   -9   11      0.63      0.00
   -7    8   15      0.27      0.00
   -7    8   14      0.02      0.00
   -7    8   13     -0.42      0.00
   -7    8   12     -0.31      0.00
   -7    8   11      0.40      0.00
   -7    8   10      2.82      0.00
   -7    8    9     -1.16      0.00
   -7    8    8     -1.42      0.00
   -7    8    7      0.26      0.00
   -7    8    6      0.93      0.00
   -7    8    5      2.29      0.00
   -7    8    4      2.18      0.00
   -7    8    3     -2.28      0.00
   -7    8    2     -2.69      0.00
   -7    8    1      5.48      0.00
   -7    8    0      5.04      0.00
    7   -8    1     -2.63      0.00
    7   -8    2     -6.84      0.00
    7   -8    3      0.71      0.00
    7   -8    4      4.16      0.00
    7   -8    5      2.44      0.00
    7   -8    6     -7.71      0.00
    7   -8    7     -0.70      0.00
    7   -8    8      3.32      0.00
    7   -8    9      1.24      0.00
    7   -8   10     -2.41      0.00
    7   -8   11     -1.01      0.00
    7   -8   12      0.08      0.00
   -7    7   15     -0.75      0.00
   -7    7   14     -0.07      0.00
   -7    7   13      0.21      0.00
   -7    7   12      0.47      0.00
   -7    7   11     -1.25      0.00
   -7    7   10     -3.59      0.00
   -7    7    9      1.99      0.00
   -7    7    8      2.67      0.00
   -7    7    7     -1.38      0.00
   -7    7    6     -3.40      0.00
   -7    7    5     -0.35      0.00
   -7    7    4      0.63      0.00
   -7    7    3      2.05      0.00
   -7    7    2     -0.46      0.00
   -7    7    1     -4.60      0.00
   -7    7    0     -3.59      0.00
    7   -7    1      4.15      0.00
    7   -7    2      4.94      0.00
    7   -7    3     -1.07      0.00
    7   -7    4     -4.26      0.00
    7   -7    5     -1.83      0.00
    7   -7    6      8.98      0.00
    7   -7    7      0.59      0.00
    7   -7    8     -4.80      0.00
    7   -7    9     -1.58      0.00
    7   -7   10      3.69      0.00
    7   -7   11      1.37      0.00
    7   -7   12     -0.48      0.00
    7   -7   13     -1.22      0.00
   -7    6   16      0.39      0.00
   -7    6   15      1.24      0.00
   -7    6   14     -0.16      0.00
   -7    6   13     -0.21      0.00
   -7    6   12     -0.34      0.00
   -7    6   11      2.09      0.00
   -7    6   10      3.92      0.00
   -7    6    9     -2.91      0.00
   -7    6    8     -3.49      0.00
   -7    6    7      2.68      0.00
   -7    6    6      5.14      0.00
   -7    6    5     -2.42      0.00
   -7    6    4     -3.71      0.00
   -7    6    3     -0.51      0.00
   -7    6    2      4.75      0.00
   -7    6    1      1.95      0.00
   -7    6    0      0.39      0.00
    7   -6    1     -4.75      0.00
    7   -6    2     -0.06      0.00
    7   -6    3      0.61      0.00
    7   -6    4      2.33      0.00
    7   -6    5      1.14      0.00
    7   -6    6     -7.64      0.00
    7   -6    7     -0.58      0.00
    7   -6    8      5.18      0.00
    7   -6    9      1.61      0.00
    7   -6   10     -3.72      0.00
    7   -6   11     -1.48      0.00
    7   -6   12      0.48      0.00
    7   -6   13      1.90      0.00
   -7    5   16     -0.33      0.00
   -7    5   15     -1.31      0.00
   -7    5   14      0.49      0.00
   -7    5   13     -0.05      0.00
   -7    5   12     -0.21      0.00
   -7    5   11     -2.24      0.00
   -7    5   10     -3.32      0.00
   -7    5    9      3.46      0.00
   -7    5    8      3.26      0.00
   -7    5    7     -3.73      0.00
   -7    5    6     -5.41      0.00
   -7    5    5      4.70      0.00
   -7    5    4      6.01      0.00
   -7    5    3     -1.69      0.00
   -7    5    2     -8.11      0.00
   -7    5    1      1.62      0.00
   -7    5    0      3.01      0.00
    7   -5    1      3.99      0.00
    7   -5    2     -6.67      0.00
    7   -5    3      1.08      0.00
    7   -5    4      1.66      0.00
    7   -5    5     -0.50      0.00
    7   -5    6      3.42      0.00
    7   -5    7      0.34      0.00
    7   -5    8     -4.12      0.00
    7   -5    9     -0.72      0.00
    7   -5   10      2.29      0.00
    7   -5   11      1.12      0.00
    7   -5   12     -0.12      0.00
    7   -5   13     -2.22      0.00
    7   -5   14      0.83      0.00
   -7    4   16      0.21      0.00
   -7    4   15      1.17      0.00
   -7    4   14     -0.82      0.00
   -7    4   13      0.30      0.00
   -7    4   12      0.75      0.00
   -7    4   11      1.63      0.00
   -7    4   10      1.98      0.00
   -7    4    9     -3.24      0.00
   -7    4    8     -1.80      0.00
   -7    4    7      4.03      0.00
   -7    4    6      3.53      0.00
   -7    4    5     -6.18      0.00
   -7    4    4     -6.59      0.00
   -7    4    3      4.44      0.00
   -7    4    2      9.40      0.00
   -7    4    1     -5.12      0.00
   -7    4    0     -5.80      0.00
    7   -4    1     -2.61      0.00
    7   -4    2     13.42      0.00
    7   -4    3     -3.12      0.00
    7   -4    4     -6.31      0.00
    7   -4    5     -0.29      0.00
    7   -4    6      2.02      0.00
    7   -4    7      0.00      0.00
    7   -4    8      2.02      0.00
    7   -4    9     -0.98      0.00
    7   -4   10      0.41      0.00
    7   -4   11     -0.28      0.00
    7   -4   12     -0.77      0.00
    7   -4   13      1.75      0.00
    7   -4   14     -0.42      0.00
    7   -4   15     -0.10      0.00
   -7    3   16     -0.03      0.00
   -7    3   15     -0.65      0.00
   -7    3   14      1.01      0.00
   -7    3   13     -0.76      0.00
   -7    3   12     -1.24      0.00
   -7    3   11     -0.21      0.00
   -7    3   10      0.03      0.00
   -7    3    9      2.45      0.00
   -7    3    8     -0.50      0.00
   -7    3    7     -3.39      0.00
   -7    3    6     -0.14      0.00
   -7    3    5      6.35      0.00
   -7    3    4      5.20      0.00
   -7    3    3     -6.31      0.00
   -7    3    2     -7.30      0.00
   -7    3    1      7.12      0.00
   -7    3    0      6.02      0.00
    7   -3    1      0.95      0.00
    7   -3    2    -17.36      0.00
    7   -3    3      5.32      0.00
    7   -3    4      9.89      0.00
    7   -3    5      0.76      0.00
    7   -3    6     -6.79      0.00
    7   -3    7     -0.36      0.00
    7   -3    8      0.45      0.00
    7   -3    9      3.32      0.00
    7   -3   10     -3.28      0.00
    7   -3   11     -1.05      0.00
    7   -3   12      1.64      0.00
    7   -3   13     -0.45      0.00
    7   -3   14     -0.14      0.00
    7   -3   15     -0.17      0.00
   -7    2   16     -0.01      0.00
   -7    2   15      0.17      0.00
   -7    2   14     -1.03      0.00
   -7    2   13      1.00      0.00
   -7    2   12      1.42      0.00
   -7    2   11     -1.45      0.00
   -7    2   10     -1.68      0.00
   -7    2    9     -1.09      0.00
   -7    2    8      2.78      0.00
   -7    2    7      1.52      0.00
   -7    2    6     -4.16      0.00
   -7    2    5     -5.33      0.00
   -7    2    4     -1.60      0.00
   -7    2    3      7.36      0.00
   -7    2    2      2.02      0.00
   -7    2    1     -7.57      0.00
   -7    2    0     -3.82      0.00
    7   -2    1      0.71      0.00
    7   -2    2     17.52      0.00
    7   -2    3     -6.35      0.00
    7   -2    4    -11.07      0.00
    7   -2    5     -0.97      0.00
    7   -2    6      8.56      0.00
    7   -2    7      0.62      0.00
    7   -2    8     -1.86      0.00
    7   -2    9     -5.29      0.00
    7   -2   10      4.99      0.00
    7   -2   11      2.25      0.00
    7   -2   12     -2.07      0.00
    7   -2   13     -1.09      0.00
    7   -2   14      0.55      0.00
    7   -2   15      0.57      0.00
    7   -2   16     -0.14      0.00
   -7    1   16      0.08      0.00
   -7    1   15      0.21      0.00
   -7    1   14      0.73      0.00
   -7    1   13     -1.34      0.00
   -7    1   12     -1.43      0.00
   -7    1   11      3.08      0.00
   -7    1   10      2.60      0.00
   -7    1    9     -0.56      0.00
   -7    1    8     -4.41      0.00
   -7    1    7      0.77      0.00
   -7    1    6      7.76      0.00
   -7    1    5      3.21      0.00
   -7    1    4     -2.59      0.00
   -7    1    3     -6.99      0.00
   -7    1    2      5.10      0.00
   -7    1    1      5.66      0.00
   -7    1    0     -0.86      0.00
    7   -1    1     -2.11      0.00
    7   -1    2    -13.16      0.00
    7   -1    3      6.04      0.00
    7   -1    4      9.33      0.00
    7   -1    5     -0.01      0.00
    7   -1    6     -6.78      0.00
    7   -1    7     -0.55      0.00
    7   -1    8      1.87      0.00
    7   -1    9      6.25      0.00
    7   -1   10     -4.92      0.00
    7   -1   11     -2.96      0.00
    7   -1   12      1.72      0.00
    7   -1   13      2.25      0.00
    7   -1   14     -0.56      0.00
    7   -1   15     -0.85      0.00
    7   -1   16      0.05      0.00
   -7    0   16     -0.12      0.00
   -7    0   15     -0.06      0.00
   -7    0   14     -0.37      0.00
   -7    0   13      1.43      0.00
   -7    0   12      1.08      0.00
   -7    0   11     -3.79      0.00
   -7    0   10     -1.97      0.00
   -7    0    9      2.31      0.00
   -7    0    8      4.38      0.00
   -7    0    7     -3.33      0.00
   -7    0    6     -9.49      0.00
   -7    0    5      0.21      0.00
   -7    0    4      6.26      0.00
   -7    0    3      5.64      0.00
   -7    0    2    -12.40      0.00
   -7    0    1     -2.31      0.00
    7    0    0      6.44      0.00
    7    0    1      3.28      0.00
    7    0    2      6.21      0.00
    7    0    3     -4.24      0.00
    7    0    4     -5.61      0.00
    7    0    5      1.92      0.00
    7    0    6      1.72      0.00
    7    0    7      0.34      0.00
    7    0    8     -0.24      0.00
    7    0    9     -5.74      0.00
    7    0   10      3.01      0.00
    7    0   11      2.71      0.00
    7    0   12     -0.70      0.00
    7    0   13     -2.41      0.00
    7    0   14      0.17      0.00
    7    0   15      0.67      0.00
    7    0   16      0.17      0.00
    7    0   17     -0.53      0.00
   -7   -1   16      0.30      0.00
   -7   -1   15     -0.49      0.00
   -7   -1   14     -0.08      0.00
   -7   -1   13     -1.44      0.00
   -7   -1   12     -0.22      0.00
   -7   -1   11      3.60      0.00
   -7   -1   10      0.37      0.00
   -7   -1    9     -3.69      0.00
   -7   -1    8     -3.12      0.00
   -7   -1    7      4.95      0.00
   -7   -1    6      8.68      0.00
   -7   -1    5     -3.46      0.00
   -7   -1    4     -7.31      0.00
   -7   -1    3     -3.82      0.00
   -7   -1    2     16.88      0.00
   -7   -1    1     -2.14      0.00
    7    1    0    -10.98      0.00
    7    1    1     -3.12      0.00
    7    1    2      1.31      0.00
    7    1    3      1.70      0.00
    7    1    4      0.87      0.00
    7    1    5     -4.73      0.00
    7    1    6      5.06      0.00
    7    1    7      0.29      0.00
    7    1    8     -1.97      0.00
    7    1    9      3.86      0.00
    7    1   10     -0.12      0.00
    7    1   11     -1.69      0.00
    7    1   12     -0.42      0.00
    7    1   13      1.59      0.00
    7    1   14      0.42      0.00
    7    1   15     -0.22      0.00
    7    1   16     -0.36      0.00
    7    1   17      0.08      0.00
   -7   -2   15      1.07      0.00
   -7   -2   14      0.29      0.00
   -7   -2   13      1.07      0.00
   -7   -2   12     -0.79      0.00
   -7   -2   11     -2.22      0.00
   -7   -2   10      1.77      0.00
   -7   -2    9      3.80      0.00
   -7   -2    8      0.66      0.00
   -7   -2    7     -5.42      0.00
   -7   -2    6     -5.22      0.00
   -7   -2    5      5.75      0.00
   -7   -2    4      5.56      0.00
   -7   -2    3      1.74      0.00
   -7   -2    2    -17.49      0.00
   -7   -2    1      6.00      0.00
    7    2    0     12.94      0.00
    7    2    1      1.65      0.00
    7    2    2     -6.39      0.00
    7    2    3      0.61      0.00
    7    2    4      3.01      0.00
    7    2    5      7.10      0.00
    7    2    6    -11.60      0.00
    7    2    7     -0.96      0.00
    7    2    8      4.05      0.00
    7    2    9     -1.03      0.00
    7    2   10     -3.13      0.00
    7    2   11      0.09      0.00
    7    2   12      1.21      0.00
    7    2   13      0.08      0.00
    7    2   14     -1.12      0.00
    7    2   15     -0.37      0.00
    7    2   16      0.39      0.00
    7    2   17      0.50      0.00
    7    2   18     -0.07      0.00
   -7   -3   15     -1.44      0.00
   -7   -3   14     -0.43      0.00
   -7   -3   13     -0.29      0.00
   -7   -3   12      1.68      0.00
   -7   -3   11      0.42      0.00
   -7   -3   10     -3.70      0.00
   -7   -3    9     -2.65      0.00
   -7   -3    8      1.57      0.00
   -7   -3    7      4.53      0.00
   -7   -3    6      0.61      0.00
   -7   -3    5     -5.27      0.00
   -7   -3    4     -1.83      0.00
   -7   -3    3     -0.58      0.00
   -7   -3    2     13.64      0.00
   -7   -3    1     -7.82      0.00
    7    3    0    -11.16      0.00
    7    3    1      1.03      0.00
    7    3    2      7.17      0.00
    7    3    3     -2.05      0.00
    7    3    4     -4.87      0.00
    7    3    5     -8.30      0.00
    7    3    6     15.69      0.00
    7    3    7      1.78      0.00
    7    3    8     -4.68      0.00
    7    3    9     -1.97      0.00
    7    3   10      5.36      0.00
    7    3   11      1.48      0.00
    7    3   12     -1.21      0.00
    7    3   13     -2.00      0.00
    7    3   14      1.53      0.00
    7    3   15      0.75      0.00
    7    3   16      0.00      0.00
    7    3   17     -0.95      0.00
    7    3   18      0.02      0.00
   -7   -4   15      1.33      0.00
   -7   -4   14      0.47      0.00
   -7   -4   13     -0.51      0.00
   -7   -4   12     -1.73      0.00
   -7   -4   11      1.32      0.00
   -7   -4   10      4.83      0.00
   -7   -4    9      0.33      0.00
   -7   -4    8     -3.08      0.00
   -7   -4    7     -2.61      0.00
   -7   -4    6      4.30      0.00
   -7   -4    5      2.52      0.00
   -7   -4    4     -2.40      0.00
   -7   -4    3      0.00      0.00
   -7   -4    2     -7.31      0.00
   -7   -4    1      7.24      0.00
    7    4    0      6.94      0.00
    7    4    1     -3.65      0.00
    7    4    2     -3.67      0.00
    7    4    3      2.21      0.00
    7    4    4      4.16      0.00
    7    4    5      7.68      0.00
    7    4    6    -15.91      0.00
    7    4    7     -2.18      0.00
    7    4    8      3.82      0.00
    7    4    9      4.03      0.00
    7    4   10     -5.96      0.00
    7    4   11     -2.66      0.00
    7    4   12      0.66      0.00
    7    4   13      3.67      0.00
    7    4   14     -1.43      0.00
    7    4   15     -0.88      0.00
    7    4   16     -0.62      0.00
    7    4   17      1.41      0.00
    7    4   18      0.12      0.00
   -7   -5   14     -0.29      0.00
   -7   -5   13      1.18      0.00
   -7   -5   12      0.97      0.00
   -7   -5   11     -2.66      0.00
   -7   -5   10     -5.04      0.00
   -7   -5    9      1.98      0.00
   -7   -5    8      3.26      0.00
   -7   -5    7      0.45      0.00
   -7   -5    6     -7.66      0.00
   -7   -5    5      1.71      0.00
   -7   -5    4      5.31      0.00
   -7   -5    3     -0.66      0.00
   -7   -5    2      0.71      0.00
   -7   -5    1     -4.31      0.00
    7    5    0     -1.70      0.00
    7    5    1      5.22      0.00
    7    5    2     -2.69      0.00
    7    5    3     -1.23      0.00
    7    5    4     -1.75      0.00
    7    5    5     -5.77      0.00
    7    5    6     12.30      0.00
    7    5    7      2.43      0.00
    7    5    8     -1.66      0.00
    7    5    9     -4.52      0.00
    7    5   10      4.29      0.00
    7    5   11      3.13      0.00
    7    5   12      0.41      0.00
    7    5   13     -4.40      0.00
    7    5   14      0.44      0.00
    7    5   15      0.56      0.00
    7    5   16      1.41      0.00
    7    5   17     -1.64      0.00
    7    5   18     -0.48      0.00
   -7   -6   14      0.16      0.00
   -7   -6   13     -1.12      0.00
   -7   -6   12      0.23      0.00
   -7   -6   11      3.10      0.00
   -7   -6   10      4.03      0.00
   -7   -6    9     -3.34      0.00
   -7   -6    8     -2.19      0.00
   -7   -6    7      1.57      0.00
   -7   -6    6      8.88      0.00
   -7   -6    5     -5.75      0.00
   -7   -6    4     -6.60      0.00
   -7   -6    3      1.71      0.00
   -7   -6    2      4.18      0.00
   -7   -6    1      0.83      0.00
    7    6    0     -2.49      0.00
    7    6    1     -5.82      0.00
    7    6    2      9.26      0.00
    7    6    3     -0.34      0.00
    7    6    4     -0.83      0.00
    7    6    5      2.99      0.00
    7    6    6     -6.56      0.00
    7    6    7     -2.15      0.00
    7    6    8     -0.42      0.00
    7    6    9      3.06      0.00
    7    6   10     -1.55      0.00
    7    6   11     -2.85      0.00
    7    6   12     -1.18      0.00
    7    6   13      4.05      0.00
    7    6   14      0.94      0.00
    7    6   15      0.05      0.00
    7    6   16     -1.86      0.00
    7    6   17      1.66      0.00
    7    6   18      0.78      0.00
   -7   -7   13      0.69      0.00
   -7   -7   12     -1.45      0.00
   -7   -7   11     -2.86      0.00
   -7   -7   10     -2.19      0.00
   -7   -7    9      3.36      0.00
   -7   -7    8      0.44      0.00
   -7   -7    7     -2.85      0.00
   -7   -7    6     -7.46      0.00
   -7   -7    5      8.36      0.00
   -7   -7    4      5.83      0.00
   -7   -7    3     -3.13      0.00
   -7   -7    2     -5.99      0.00
   -7   -7    1      2.36      0.00
    7    7    0      4.74      0.00
    7    7    1      5.59      0.00
    7    7    2    -14.00      0.00
    7    7    3      1.99      0.00
    7    7    4      2.31      0.00
    7    7    5     -0.29      0.00
    7    7    6      1.04      0.00
    7    7    7      1.81      0.00
    7    7    8      1.61      0.00
    7    7    9     -0.53      0.00
    7    7   10     -1.16      0.00
    7    7   11      2.18      0.00
    7    7   12      1.48      0.00
    7    7   13     -2.81      0.00
    7    7   14     -2.26      0.00
    7    7   15     -0.72      0.00
    7    7   16      2.04      0.00
    7    7   17     -1.40      0.00
    7    7   18     -0.98      0.00
   -7   -8   13     -0.13      0.00
   -7   -8   12      1.85      0.00
   -7   -8   11      1.67      0.00
   -7   -8   10      0.28      0.00
   -7   -8    9     -1.91      0.00
   -7   -8    8      1.34      0.00
   -7   -8    7      3.03      0.00
   -7   -8    6      4.13      0.00
   -7   -8    5     -8.92      0.00
   -7   -8    4     -3.80      0.00
   -7   -8    3      4.34      0.00
   -7   -8    2      4.84      0.00
   -7   -8    1     -3.94      0.00
    7    8    0     -4.99      0.00
    7    8    1     -5.14      0.00
    7    8    2     15.47      0.00
    7    8    3     -2.97      0.00
    7    8    4     -2.41      0.00
    7    8    5     -1.88      0.00
    7    8    6      2.56      0.00
    7    8    7     -1.13      0.00
    7    8    8     -1.54      0.00
    7    8    9     -2.47      0.00
    7    8   10      2.49      0.00
    7    8   11     -1.24      0.00
    7    8   12     -0.82      0.00
    7    8   13      1.05      0.00
    7    8   14      2.67      0.00
    7    8   15      1.21      0.00
    7    8   16     -1.69      0.00
    7    8   17      1.06      0.00
    7    8   18      0.80      0.00
   -7   -9   12     -1.80      0.00
   -7   -9   11     -0.31      0.00
   -7   -9   10      1.16      0.00
   -7   -9    9      0.04      0.00
   -7   -9    8     -2.42      0.00
   -7   -9    7     -2.28      0.00
   -7   -9    6     -0.40      0.00
   -7   -9    5      7.41      0.00
   -7   -9    4      1.18      0.00
   -7   -9    3     -5.08      0.00
   -7   -9    2     -1.38      0.00
   -7   -9    1      3.75      0.00
    7    9    0      3.74      0.00
    7    9    1      4.12      0.00
    7    9    2    -13.58      0.00
    7    9    3      3.07      0.00
    7    9    4      1.47      0.00
    7    9    5      2.79      0.00
    7    9    6     -3.49      0.00
    7    9    7      0.53      0.00
    7    9    8      0.59      0.00
    7    9    9      4.56      0.00
    7    9   10     -2.39      0.00
    7    9   11      0.63      0.00
    7    9   12     -0.39      0.00
    7    9   13      0.53      0.00
    7    9   14     -2.26      0.00
    7    9   15     -1.32      0.00
    7    9   16      1.19      0.00
    7    9   17     -0.79      0.00
    7    9   18     -0.59      0.00
   -7  -10   11     -0.76      0.00
   -7  -10   10     -1.49      0.00
   -7  -10    9      1.79      0.00
   -7  -10    8      2.46      0.00
   -7  -10    7      0.75      0.00
   -7  -10    6     -2.37      0.00
   -7  -10    5     -4.37      0.00
   -7  -10    4      1.17      0.00
   -7  -10    3      5.07      0.00
   -7  -10    2     -2.77      0.00
   -7  -10    1     -1.81      0.00
    7   10    0     -1.79      0.00
    7   10    1     -2.58      0.00
    7   10    2      9.37      0.00
    7   10    3     -2.23      0.00
    7   10    4     -0.17      0.00
    7   10    5     -2.29      0.00
    7   10    6      2.42      0.00
    7   10    7      0.12      0.00
    7   10    8      0.44      0.00
    7   10    9     -5.44      0.00
    7   10   10      1.31      0.00
    7   10   11     -0.25      0.00
    7   10   12      1.77      0.00
    7   10   13     -1.66      0.00
    7   10   14      1.18      0.00
    7   10   15      1.26      0.00
    7   10   16     -0.48      0.00
    7   10   17      0.56      0.00
   -7  -11   10      1.35      0.00
   -7  -11    9     -2.64      0.00
   -7  -11    8     -1.92      0.00
   -7  -11    7      0.45      0.00
   -7  -11    6      3.54      0.00
   -7  -11    5      1.25      0.00
   -7  -11    4     -2.64      0.00
   -7  -11    3     -4.50      0.00
   -7  -11    2      6.03      0.00
   -7  -11    1     -0.91      0.00
    7   11    0     -0.13      0.00
    7   11    1      0.70      0.00
    7   11    2     -4.71      0.00
    7   11    3      0.84      0.00
    7   11    4     -1.05      0.00
    7   11    5      0.74      0.00
    7   11    6     -0.26      0.00
    7   11    7     -0.73      0.00
    7   11    8     -1.17      0.00
    7   11    9      4.82      0.00
    7   11   10      0.16      0.00
    7   11   11      0.27      0.00
    7   11   12     -2.72      0.00
    7   11   13      1.87      0.00
    7   11   14      0.00      0.00
    7   11   15     -0.97      0.00
    7   11   16     -0.15      0.00
    7   11   17     -0.50      0.00
   -7  -12    9      2.50      0.00
   -7  -12    8      1.02      0.00
   -7  -12    7     -1.14      0.00
   -7  -12    6     -3.21      0.00
   -7  -12    5      0.97      0.00
   -7  -12    4      3.08      0.00
   -7  -12    3      3.43      0.00
   -7  -12    2     -7.56      0.00
   -7  -12    1      3.38      0.00
    7   12    0      1.66      0.00
    7   12    1      0.85      0.00
    7   12    2      0.97      0.00
    7   12    3      0.40      0.00
    7   12    4      2.04      0.00
    7   12    5      1.36      0.00
    7   12    6     -1.89      0.00
    7   12    7      1.19      0.00
    7   12    8      1.19      0.00
    7   12    9     -3.12      0.00
    7   12   10     -1.37      0.00
    7   12   11     -0.35      0.00
    7   12   12      2.77      0.00
    7   12   13     -1.42      0.00
    7   12   14     -0.80      0.00
    7   12   15      0.76      0.00
    7   12   16      0.61      0.00
    7   12   17      0.41      0.00
   -7  -13    8     -0.49      0.00
   -7  -13    7      1.07      0.00
   -7  -13    6      2.19      0.00
   -7  -13    5     -1.29      0.00
   -7  -13    4     -2.68      0.00
   -7  -13    3     -2.50      0.00
   -7  -13    2      7.10      0.00
   -7  -13    1     -4.40      0.00
    7   13    0     -2.20      0.00
    7   13    1     -1.75      0.00
    7   13    2      0.89      0.00
    7   13    3     -1.05      0.00
    7   13    4     -2.41      0.00
    7   13    5     -3.10      0.00
    7   13    6      3.28      0.00
    7   13    7     -1.49      0.00
    7   13    8     -0.70      0.00
    7   13    9      1.06      0.00
    7   13   10      2.14      0.00
    7   13   11      0.41      0.00
    7   13   12     -2.09      0.00
    7   13   13      0.58      0.00
    7   13   14      1.06      0.00
    7   13   15     -0.55      0.00
    7   13   16     -0.74      0.00
   -7  -14    7     -0.74      0.00
   -7  -14    6     -0.83      0.00
   -7  -14    5      0.47      0.00
   -7  -14    4      1.69      0.00
   -7  -14    3      1.39      0.00
   -7  -14    2     -5.23      0.00
   -7  -14    1      4.17      0.00
    7   14    0      1.94      0.00
    7   14    1      1.71      0.00
    7   14    2     -1.45      0.00
    7   14    3      0.98      0.00
    7   14    4      2.45      0.00
    7   14    5      4.21      0.00
    7   14    6     -3.78      0.00
    7   14    7      1.16      0.00
    7   14    8      0.01      0.00
    7   14    9      0.97      0.00
    7   14   10     -2.16      0.00
    7   14   11     -0.59      0.00
    7   14   12      0.90      0.00
    7   14   13      0.25      0.00
    7   14   14     -0.69      0.00
    7   14   15      0.47      0.00
   -7  -15    5      0.65      0.00
   -7  -15    4     -0.74      0.00
   -7  -15    3     -0.53      0.00
   -7  -15    2      2.85      0.00
   -7  -15    1     -2.82      0.00
    7   15    0     -0.99      0.00
    7   15    1     -1.29      0.00
    7   15    2      0.86      0.00
    7   15    3     -0.31      0.00
    7   15    4     -1.78      0.00
    7   15    5     -4.31      0.00
    7   15    6      3.12      0.00
    7   15    7     -0.57      0.00
    7   15    8      0.70      0.00
    7   15    9     -2.17      0.00
    7   15   10      1.55      0.00
    7   15   11      0.71      0.00
    7   15   12      0.11      0.00
    7   15   13     -0.71      0.00
    7   15   14      0.17      0.00
   -7  -16    3     -0.29      0.00
   -7  -16    2     -0.82      0.00
   -7  -16    1      1.60      0.00
    7   16    0      0.12      0.00
    7   16    1      0.41      0.00
    7   16    2     -0.10      0.00
    7   16    3     -0.32      0.00
    7   16    4      1.22      0.00
    7   16    5      3.43      0.00
    7   16    6     -2.13      0.00
    7   16    7     -0.12      0.00
    7   16    8     -1.00      0.00
    7   16    9      2.60      0.00
    7   16   10     -0.77      0.00
    7   16   11     -0.87      0.00
    7   16   12     -0.63      0.00
    7   16   13      0.90      0.00
   -7  -17    1     -0.54      0.00
    7   17    0      0.29      0.00
    7   17    1      0.10      0.00
    7   17    2     -0.62      0.00
    7   17    3      0.90      0.00
    7   17    4     -0.63      0.00
    7   17    5     -2.05      0.00
    7   17    6      0.90      0.00
    7   17    7      0.43      0.00
    7   17    8      1.16      0.00
    7   17    9     -2.13      0.00
    7   17   10      0.11      0.00
    7   17   11      0.64      0.00
    7   18    2      0.84      0.00
    7   18    3     -0.83      0.00
    7   18    4      0.44      0.00
    7   18    5      0.58      0.00
    7   18    6     -0.29      0.00
    7   18    7     -0.31      0.00
    7   18    8     -0.80      0.00
    7   18    9      1.31      0.00
   -8   13    5     -0.24      0.00
   -8   13    4     -0.88      0.00
   -8   13    3     -0.71      0.00
   -8   13    2      0.70      0.00
   -8   13    1      1.27      0.00
   -8   13    0     -0.93      0.00
   -8   12    8     -0.43      0.00
   -8   12    7     -1.81      0.00
   -8   12    6      0.25      0.00
   -8   12    5      1.49      0.00
   -8   12    4      1.41      0.00
   -8   12    3     -0.16      0.00
   -8   12    2     -1.34      0.00
   -8   12    1     -1.12      0.00
   -8   12    0      1.86      0.00
    8  -12    1      1.16      0.00
    8  -12    2     -1.14      0.00
    8  -12    3     -1.77      0.00
   -8   11   10      0.23      0.00
   -8   11    9      0.03      0.00
   -8   11    8      0.60      0.00
   -8   11    7      2.15      0.00
   -8   11    6     -0.24      0.00
   -8   11    5     -2.80      0.00
   -8   11    4     -1.55      0.00
   -8   11    3      1.37      0.00
   -8   11    2      1.64      0.00
   -8   11    1      0.21      0.00
   -8   11    0     -2.48      0.00
    8  -11    1     -0.11      0.00
    8  -11    2      2.22      0.00
    8  -11    3      1.59      0.00
    8  -11    4     -0.94      0.00
    8  -11    5     -1.19      0.00
   -8   10   11      0.48      0.00
   -8   10   10     -0.50      0.00
   -8   10    9      0.10      0.00
   -8   10    8     -0.69      0.00
   -8   10    7     -2.10      0.00
   -8   10    6      0.44      0.00
   -8   10    5      3.99      0.00
   -8   10    4      1.28      0.00
   -8   10    3     -2.75      0.00
   -8   10    2     -1.63      0.00
   -8   10    1      1.39      0.00
   -8   10    0      2.85      0.00
    8  -10    1     -1.65      0.00
    8  -10    2     -3.29      0.00
    8  -10    3     -0.59      0.00
    8  -10    4      2.25      0.00
    8  -10    5      0.07      0.00
    8  -10    6     -0.83      0.00
    8  -10    7     -0.26      0.00
   -8    9   12      0.58      0.00
   -8    9   11     -1.00      0.00
   -8    9   10      0.47      0.00
   -8    9    9      0.05      0.00
   -8    9    8      0.64      0.00
   -8    9    7      1.48      0.00
   -8    9    6     -0.80      0.00
   -8    9    5     -4.23      0.00
   -8    9    4     -0.54      0.00
   -8    9    3      3.24      0.00
   -8    9    2      0.89      0.00
   -8    9    1     -2.88      0.00
   -8    9    0     -2.32      0.00
    8   -9    1      3.66      0.00
    8   -9    2      3.68      0.00
    8   -9    3     -1.11      0.00
    8   -9    4     -3.50      0.00
    8   -9    5      1.76      0.00
    8   -9    6      1.75      0.00
    8   -9    7     -0.71      0.00
    8   -9    8     -0.92      0.00
   -8    8   13     -0.10      0.00
   -8    8   12     -0.47      0.00
   -8    8   11      1.64      0.00
   -8    8   10     -0.40      0.00
   -8    8    9     -0.84      0.00
   -8    8    8     -0.51      0.00
   -8    8    7     -0.26      0.00
   -8    8    6      1.29      0.00
   -8    8    5      3.34      0.00
   -8    8    4     -0.57      0.00
   -8    8    3     -2.56      0.00
   -8    8    2      0.18      0.00
   -8    8    1      3.60      0.00
   -8    8    0      0.98      0.00
    8   -8    1     -5.05      0.00
    8   -8    2     -3.33      0.00
    8   -8    3      2.76      0.00
    8   -8    4      4.27      0.00
    8   -8    5     -3.76      0.00
    8   -8    6     -2.77      0.00
    8   -8    7      2.05      0.00
    8   -8    8      2.09      0.00
    8   -8    9     -0.97      0.00
    8   -8   10     -0.55      0.00
   -8    7   13      0.41      0.00
   -8    7   12      0.23      0.00
   -8    7   11     -2.41      0.00
   -8    7   10      0.30      0.00
   -8    7    9      2.16      0.00
   -8    7    8      0.27      0.00
   -8    7    7     -1.31      0.00
   -8    7    6     -1.54      0.00
   -8    7    5     -1.13      0.00
   -8    7    4      1.72      0.00
   -8    7    3      0.36      0.00
   -8    7    2     -1.37      0.00
   -8    7    1     -2.79      0.00
   -8    7    0      1.26      0.00
    8   -7    1      4.96      0.00
    8   -7    2      2.13      0.00
    8   -7    3     -3.54      0.00
    8   -7    4     -4.17      0.00
    8   -7    5      5.09      0.00
    8   -7    6      3.43      0.00
    8   -7    7     -3.24      0.00
    8   -7    8     -2.98      0.00
    8   -7    9      1.79      0.00
    8   -7   10      1.09      0.00
    8   -7   11      0.43      0.00
   -8    6   14     -0.04      0.00
   -8    6   13     -0.34      0.00
   -8    6   12      0.21      0.00
   -8    6   11      2.80      0.00
   -8    6   10     -0.59      0.00
   -8    6    9     -3.46      0.00
   -8    6    8      0.30      0.00
   -8    6    7      2.73      0.00
   -8    6    6      1.35      0.00
   -8    6    5     -1.76      0.00
   -8    6    4     -2.33      0.00
   -8    6    3      2.65      0.00
   -8    6    2      2.06      0.00
   -8    6    1      0.47      0.00
   -8    6    0     -3.68      0.00
    8   -6    1     -2.73      0.00
    8   -6    2     -0.44      0.00
    8   -6    3      2.60      0.00
    8   -6    4      2.89      0.00
    8   -6    5     -4.91      0.00
    8   -6    6     -3.15      0.00
    8   -6    7      3.99      0.00
    8   -6    8      3.10      0.00
    8   -6    9     -2.28      0.00
    8   -6   10     -1.42      0.00
    8   -6   11     -0.59      0.00
    8   -6   12      1.74      0.00
   -8    5   14      0.13      0.00
   -8    5   13      0.10      0.00
   -8    5   12     -0.53      0.00
   -8    5   11     -2.71      0.00
   -8    5   10      1.00      0.00
   -8    5    9      3.92      0.00
   -8    5    8     -1.13      0.00
   -8    5    7     -3.25      0.00
   -8    5    6     -0.55      0.00
   -8    5    5      4.47      0.00
   -8    5    4      1.90      0.00
   -8    5    3     -5.64      0.00
   -8    5    2     -2.21      0.00
   -8    5    1      2.68      0.00
   -8    5    0      5.78      0.00
    8   -5    1     -1.18      0.00
    8   -5    2     -1.26      0.00
    8   -5    3     -0.11      0.00
    8   -5    4     -0.74      0.00
    8   -5    5      2.92      0.00
    8   -5    6      1.85      0.00
    8   -5    7     -3.97      0.00
    8   -5    8     -2.07      0.00
    8   -5    9      1.87      0.00
    8   -5   10      1.06      0.00
    8   -5   11      0.79      0.00
    8   -5   12     -2.36      0.00
   -8    4   14     -0.06      0.00
   -8    4   13      0.47      0.00
   -8    4   12      0.61      0.00
   -8    4   11      1.99      0.00
   -8    4   10     -1.55      0.00
   -8    4    9     -3.18      0.00
   -8    4    8      2.09      0.00
   -8    4    7      2.58      0.00
   -8    4    6     -0.62      0.00
   -8    4    5     -5.78      0.00
   -8    4    4     -0.41      0.00
   -8    4    3      7.17      0.00
   -8    4    2      1.46      0.00
   -8    4    1     -5.28      0.00
   -8    4    0     -6.54      0.00
    8   -4    1      5.75      0.00
    8   -4    2      2.21      0.00
    8   -4    3     -3.40      0.00
    8   -4    4     -1.84      0.00
    8   -4    5      0.43      0.00
    8   -4    6      0.31      0.00
    8   -4    7      3.34      0.00
    8   -4    8     -0.11      0.00
    8   -4    9     -0.69      0.00
    8   -4   10      0.06      0.00
    8   -4   11     -0.95      0.00
    8   -4   12      2.23      0.00
    8   -4   13     -0.02      0.00
   -8    3   14     -0.02      0.00
   -8    3   13     -0.94      0.00
   -8    3   12     -0.25      0.00
   -8    3   11     -1.09      0.00
   -8    3   10      1.79      0.00
   -8    3    9      1.39      0.00
   -8    3    8     -2.73      0.00
   -8    3    7     -0.62      0.00
   -8    3    6      2.12      0.00
   -8    3    5      5.09      0.00
   -8    3    4     -1.87      0.00
   -8    3    3     -6.86      0.00
   -8    3    2      0.10      0.00
   -8    3    1      6.36      0.00
   -8    3    0      6.00      0.00
    8   -3    1     -9.15      0.00
    8   -3    2     -2.22      0.00
    8   -3    3      6.30      0.00
    8   -3    4      3.83      0.00
    8   -3    5     -3.59      0.00
    8   -3    6     -2.20      0.00
    8   -3    7     -2.37      0.00
    8   -3    8      2.57      0.00
    8   -3    9     -0.90      0.00
    8   -3   10     -1.64      0.00
    8   -3   11      1.10      0.00
    8   -3   12     -1.21      0.00
    8   -3   13     -0.30      0.00
    8   -3   14     -0.35      0.00
   -8    2   14      0.11      0.00
   -8    2   13      1.49      0.00
   -8    2   12     -0.47      0.00
   -8    2   11      0.13      0.00
   -8    2   10     -1.84      0.00
   -8    2    9      0.81      0.00
   -8    2    8      2.91      0.00
   -8    2    7     -1.94      0.00
   -8    2    6     -3.50      0.00
   -8    2    5     -2.55      0.00
   -8    2    4      4.08      0.00
   -8    2    3      4.34      0.00
   -8    2    2     -2.39      0.00
   -8    2    1     -5.05      0.00
   -8    2    0     -3.83      0.00
    8   -2    1     10.17      0.00
    8   -2    2      1.02      0.00
    8   -2    3     -7.94      0.00
    8   -2    4     -4.45      0.00
    8   -2    5      5.42      0.00
    8   -2    6      3.28      0.00
    8   -2    7      1.60      0.00
    8   -2    8     -4.65      0.00
    8   -2    9      1.96      0.00
    8   -2   10      3.11      0.00
    8   -2   11     -0.95      0.00
    8   -2   12     -0.28      0.00
    8   -2   13      0.38      0.00
    8   -2   14      0.86      0.00
   -8    1   14     -0.09      0.00
   -8    1   13     -1.88      0.00
   -8    1   12      1.32      0.00
   -8    1   11      0.44      0.00
   -8    1   10      1.39      0.00
   -8    1    9     -2.87      0.00
   -8    1    8     -2.31      0.00
   -8    1    7      4.71      0.00
   -8    1    6      4.35      0.00
   -8    1    5     -1.18      0.00
   -8    1    4     -6.05      0.00
   -8    1    3     -0.35      0.00
   -8    1    2      4.97      0.00
   -8    1    1      1.95      0.00
   -8    1    0      0.66      0.00
    8   -1    1     -8.45      0.00
    8   -1    2      0.67      0.00
    8   -1    3      7.62      0.00
    8   -1    4      3.20      0.00
    8   -1    5     -4.90      0.00
    8   -1    6     -2.88      0.00
    8   -1    7     -1.55      0.00
    8   -1    8      5.39      0.00
    8   -1    9     -2.10      0.00
    8   -1   10     -3.68      0.00
    8   -1   11      0.54      0.00
    8   -1   12      1.53      0.00
    8   -1   13     -0.22      0.00
    8   -1   14     -1.04      0.00
    8   -1   15     -0.45      0.00
   -8    0   14      0.19      0.00
   -8    0   13      1.98      0.00
   -8    0   12     -2.01      0.00
   -8    0   11     -0.61      0.00
   -8    0   10     -0.58      0.00
   -8    0    9      4.24      0.00
   -8    0    8      1.28      0.00
   -8    0    7     -6.57      0.00
   -8    0    6     -4.04      0.00
   -8    0    5      4.48      0.00
   -8    0    4      6.98      0.00
   -8    0    3     -4.18      0.00
   -8    0    2     -6.45      0.00
   -8    0    1      2.38      0.00
    8    0    0      2.82      0.00
    8    0    1      4.47      0.00
    8    0    2     -2.67      0.00
    8    0    3     -5.86      0.00
    8    0    4     -0.02      0.00
    8    0    5      2.59      0.00
    8    0    6      1.37      0.00
    8    0    7      2.15      0.00
    8    0    8     -4.87      0.00
    8    0    9      1.26      0.00
    8    0   10      3.29      0.00
    8    0   11      0.18      0.00
    8    0   12     -2.08      0.00
    8    0   13     -0.23      0.00
    8    0   14      0.79      0.00
    8    0   15      0.75      0.00
   -8   -1   14     -0.38      0.00
   -8   -1   13     -1.50      0.00
   -8   -1   12      2.19      0.00
   -8   -1   11      0.15      0.00
   -8   -1   10     -0.60      0.00
   -8   -1    9     -4.39      0.00
   -8   -1    8      0.23      0.00
   -8   -1    7      7.16      0.00
   -8   -1    6      2.28      0.00
   -8   -1    5     -6.55      0.00
   -8   -1    4     -6.86      0.00
   -8   -1    3      8.13      0.00
   -8   -1    2      6.29      0.00
   -8   -1    1     -6.42      0.00
    8    1    0     -5.46      0.00
    8    1    1      0.13      0.00
    8    1    2      4.11      0.00
    8    1    3      3.22      0.00
    8    1    4     -4.12      0.00
    8    1    5      1.07      0.00
    8    1    6      0.94      0.00
    8    1    7     -3.24      0.00
    8    1    8      2.75      0.00
    8    1    9      0.16      0.00
    8    1   10     -1.83      0.00
    8    1   11     -0.74      0.00
    8    1   12      1.52      0.00
    8    1   13      0.69      0.00
    8    1   14     -0.13      0.00
    8    1   15     -0.88      0.00
    8    1   16      0.21      0.00
   -8   -2   14      0.57      0.00
   -8   -2   13      0.50      0.00
   -8   -2   12     -1.93      0.00
   -8   -2   11      0.71      0.00
   -8   -2   10      1.67      0.00
   -8   -2    9      3.23      0.00
   -8   -2    8     -1.48      0.00
   -8   -2    7     -5.98      0.00
   -8   -2    6      0.13      0.00
   -8   -2    5      6.14      0.00
   -8   -2    4      5.47      0.00
   -8   -2    3     -9.87      0.00
   -8   -2    2     -3.93      0.00
   -8   -2    1      8.93      0.00
    8    2    0      5.90      0.00
    8    2    1     -3.88      0.00
    8    2    2     -4.53      0.00
    8    2    3     -0.69      0.00
    8    2    4      7.87      0.00
    8    2    5     -4.81      0.00
    8    2    6     -3.08      0.00
    8    2    7      3.94      0.00
    8    2    8      0.22      0.00
    8    2    9     -1.66      0.00
    8    2   10      0.04      0.00
    8    2   11      0.82      0.00
    8    2   12     -0.10      0.00
    8    2   13     -1.13      0.00
    8    2   14     -0.48      0.00
    8    2   15      0.80      0.00
    8    2   16      0.07      0.00
   -8   -3   13      0.44      0.00
   -8   -3   12      1.31      0.00
   -8   -3   11     -1.71      0.00
   -8   -3   10     -2.07      0.00
   -8   -3    9     -0.98      0.00
   -8   -3    8      2.38      0.00
   -8   -3    7      3.43      0.00
   -8   -3    6     -2.43      0.00
   -8   -3    5     -3.86      0.00
   -8   -3    4     -3.21      0.00
   -8   -3    3      9.26      0.00
   -8   -3    2      0.72      0.00
   -8   -3    1     -9.22      0.00
    8    3    0     -4.23      0.00
    8    3    1      5.34      0.00
    8    3    2      3.71      0.00
    8    3    3     -0.83      0.00
    8    3    4     -9.66      0.00
    8    3    5      7.83      0.00
    8    3    6      4.36      0.00
    8    3    7     -4.04      0.00
    8    3    8     -3.36      0.00
    8    3    9      2.73      0.00
    8    3   10      1.79      0.00
    8    3   11     -0.21      0.00
    8    3   12     -1.90      0.00
    8    3   13      1.30      0.00
    8    3   14      0.96      0.00
    8    3   15     -0.30      0.00
    8    3   16     -0.47      0.00
   -8   -4   13     -1.06      0.00
   -8   -4   12     -0.59      0.00
   -8   -4   11      2.57      0.00
   -8   -4   10      1.57      0.00
   -8   -4    9     -1.35      0.00
   -8   -4    8     -2.58      0.00
   -8   -4    7     -0.24      0.00
   -8   -4    6      3.29      0.00
   -8   -4    5      0.30      0.00
   -8   -4    4      0.96      0.00
   -8   -4    3     -6.07      0.00
   -8   -4    2      2.16      0.00
   -8   -4    1      7.00      0.00
    8    4    0      0.90      0.00
    8    4    1     -4.03      0.00
    8    4    2     -1.87      0.00
    8    4    3      0.88      0.00
    8    4    4      8.89      0.00
    8    4    5     -8.94      0.00
    8    4    6     -4.30      0.00
    8    4    7      3.15      0.00
    8    4    8      5.07      0.00
    8    4    9     -2.75      0.00
    8    4   10     -2.65      0.00
    8    4   11     -0.79      0.00
    8    4   12      3.42      0.00
    8    4   13     -1.10      0.00
    8    4   14     -0.96      0.00
    8    4   15     -0.43      0.00
    8    4   16      0.79      0.00
   -8   -5   13      0.93      0.00
   -8   -5   12      0.00      0.00
   -8   -5   11     -2.77      0.00
   -8   -5   10     -0.33      0.00
   -8   -5    9      2.78      0.00
   -8   -5    8      2.08      0.00
   -8   -5    7     -2.66      0.00
   -8   -5    6     -2.69      0.00
   -8   -5    5      3.01      0.00
   -8   -5    4      0.82      0.00
   -8   -5    3      1.94      0.00
   -8   -5    2     -3.76      0.00
   -8   -5    1     -3.66      0.00
    8    5    0      2.51      0.00
    8    5    1      0.70      0.00
    8    5    2     -0.06      0.00
    8    5    3      0.15      0.00
    8    5    4     -6.15      0.00
    8    5    5      7.97      0.00
    8    5    6      3.26      0.00
    8    5    7     -1.98      0.00
    8    5    8     -4.94      0.00
    8    5    9      1.68      0.00
    8    5   10      2.62      0.00
    8    5   11      1.76      0.00
    8    5   12     -4.06      0.00
    8    5   13      0.40      0.00
    8    5   14      0.58      0.00
    8    5   15      1.21      0.00
    8    5   16     -1.11      0.00
    8    5   17     -0.15      0.00
   -8   -6   12      0.55      0.00
   -8   -6   11      2.51      0.00
   -8   -6   10     -0.95      0.00
   -8   -6    9     -2.96      0.00
   -8   -6    8     -1.05      0.00
   -8   -6    7      4.32      0.00
   -8   -6    6      0.76      0.00
   -8   -6    5     -5.04      0.00
   -8   -6    4     -1.28      0.00
   -8   -6    3      2.03      0.00
   -8   -6    2      3.76      0.00
   -8   -6    1      0.10      0.00
    8    6    0     -5.14      0.00
    8    6    1      3.67      0.00
    8    6    2      1.54      0.00
    8    6    3     -1.59      0.00
    8    6    4      2.56      0.00
    8    6    5     -5.16      0.00
    8    6    6     -1.81      0.00
    8    6    7      0.84      0.00
    8    6    8      2.93      0.00
    8    6    9      0.21      0.00
    8    6   10     -1.56      0.00
    8    6   11     -2.29      0.00
    8    6   12      3.42      0.00
    8    6   13      0.62      0.00
    8    6   14      0.28      0.00
    8    6   15     -1.76      0.00
    8    6   16      1.09      0.00
   -8   -7   11     -1.57      0.00
   -8   -7   10      1.59      0.00
   -8   -7    9      1.86      0.00
   -8   -7    8     -0.29      0.00
   -8   -7    7     -4.22      0.00
   -8   -7    6      1.67      0.00
   -8   -7    5      5.37      0.00
   -8   -7    4      0.54      0.00
   -8   -7    3     -4.40      0.00
   -8   -7    2     -2.65      0.00
   -8   -7    1      2.18      0.00
    8    7    0      6.55      0.00
    8    7    1     -7.29      0.00
    8    7    2     -2.12      0.00
    8    7    3      2.44      0.00
    8    7    4      0.73      0.00
    8    7    5      2.02      0.00
    8    7    6      0.55      0.00
    8    7    7     -0.59      0.00
    8    7    8     -0.25      0.00
    8    7    9     -1.70      0.00
    8    7   10      0.39      0.00
    8    7   11      2.02      0.00
    8    7   12     -2.23      0.00
    8    7   13     -1.50      0.00
    8    7   14     -1.12      0.00
    8    7   15      1.97      0.00
    8    7   16     -0.88      0.00
   -8   -8   11      0.64      0.00
   -8   -8   10     -1.57      0.00
   -8   -8    9     -0.59      0.00
   -8   -8    8      1.32      0.00
   -8   -8    7      2.76      0.00
   -8   -8    6     -3.58      0.00
   -8   -8    5     -4.26      0.00
   -8   -8    4      1.12      0.00
   -8   -8    3      4.64      0.00
   -8   -8    2      0.83      0.00
   -8   -8    1     -3.01      0.00
    8    8    0     -6.49      0.00
    8    8    1      9.23      0.00
    8    8    2      1.82      0.00
    8    8    3     -2.59      0.00
    8    8    4     -2.89      0.00
    8    8    5      0.38      0.00
    8    8    6      0.15      0.00
    8    8    7      0.97      0.00
    8    8    8     -2.17      0.00
    8    8    9      2.38      0.00
    8    8   10      0.52      0.00
    8    8   11     -1.09      0.00
    8    8   12      0.83      0.00
    8    8   13      1.81      0.00
    8    8   14      1.74      0.00
    8    8   15     -1.84      0.00
    8    8   16      0.40      0.00
   -8   -9   10      0.82      0.00
   -8   -9    9     -0.54      0.00
   -8   -9    8     -1.61      0.00
   -8   -9    7     -0.49      0.00
   -8   -9    6      4.36      0.00
   -8   -9    5      2.37      0.00
   -8   -9    4     -2.89      0.00
   -8   -9    3     -2.94      0.00
   -8   -9    2      0.73      0.00
   -8   -9    1      2.50      0.00
    8    9    0      5.26      0.00
    8    9    1     -8.86      0.00
    8    9    2     -1.05      0.00
    8    9    3      2.03      0.00
    8    9    4      3.62      0.00
    8    9    5     -1.16      0.00
    8    9    6     -0.32      0.00
    8    9    7     -1.87      0.00
    8    9    8      3.66      0.00
    8    9    9     -1.96      0.00
    8    9   10     -0.70      0.00
    8    9   11     -0.40      0.00
    8    9   12      0.16      0.00
    8    9   13     -1.29      0.00
    8    9   14     -1.75      0.00
    8    9   15      1.37      0.00
    8    9   16      0.00      0.00
   -8  -10    9      0.85      0.00
   -8  -10    8      1.33      0.00
   -8  -10    7     -1.18      0.00
   -8  -10    6     -3.73      0.00
   -8  -10    5     -0.65      0.00
   -8  -10    4      3.86      0.00
   -8  -10    3      0.20      0.00
   -8  -10    2     -1.24      0.00
   -8  -10    1     -1.23      0.00
    8   10    0     -3.27      0.00
    8   10    1      6.62      0.00
    8   10    2      0.27      0.00
    8   10    3     -1.07      0.00
    8   10    4     -2.82      0.00
    8   10    5      0.50      0.00
    8   10    6     -0.07      0.00
    8   10    7      2.55      0.00
    8   10    8     -3.91      0.00
    8   10    9      1.20      0.00
    8   10   10      0.29      0.00
    8   10   11      1.71      0.00
    8   10   12     -0.69      0.00
    8   10   13      0.38      0.00
    8   10   14      1.34      0.00
    8   10   15     -0.78      0.00
    8   10   16     -0.28      0.00
   -8  -11    8     -0.64      0.00
   -8  -11    7      2.09      0.00
   -8  -11    6      2.25      0.00
   -8  -11    5     -0.71      0.00
   -8  -11    4     -4.06      0.00
   -8  -11    3      2.50      0.00
   -8  -11    2      0.77      0.00
   -8  -11    1     -0.20      0.00
    8   11    0      1.06      0.00
    8   11    1     -3.67      0.00
    8   11    2      0.19      0.00
    8   11    3      0.10      0.00
    8   11    4      1.00      0.00
    8   11    5      0.90      0.00
    8   11    6      0.48      0.00
    8   11    7     -2.66      0.00
    8   11    8      3.25      0.00
    8   11    9     -0.37      0.00
    8   11   10      0.24      0.00
    8   11   11     -2.54      0.00
    8   11   12      0.72      0.00
    8   11   13      0.55      0.00
    8   11   14     -0.67      0.00
    8   11   15      0.21      0.00
   -8  -12    7     -1.83      0.00
   -8  -12    6     -0.92      0.00
   -8  -12    5      1.12      0.00
   -8  -12    4      3.60      0.00
   -8  -12    3     -3.94      0.00
   -8  -12    2      0.38      0.00
   -8  -12    1      1.21      0.00
    8   12    0      0.62      0.00
    8   12    1      1.18      0.00
    8   12    2     -0.18      0.00
    8   12    3      0.74      0.00
    8   12    4      1.12      0.00
    8   12    5     -2.39      0.00
    8   12    6     -0.69      0.00
    8   12    7      2.19      0.00
    8   12    8     -1.88      0.00
    8   12    9     -0.37      0.00
    8   12   10     -0.61      0.00
    8   12   11      2.58      0.00
    8   12   12     -0.34      0.00
    8   12   13     -1.03      0.00
    8   12   14      0.05      0.00
    8   12   15      0.06      0.00
   -8  -13    6      0.11      0.00
   -8  -13    5     -1.20      0.00
   -8  -13    4     -2.88      0.00
   -8  -13    3      4.15      0.00
   -8  -13    2     -1.16      0.00
   -8  -13    1     -1.63      0.00
    8   13    0     -1.81      0.00
    8   13    1      0.16      0.00
    8   13    2      0.27      0.00
    8   13    3     -1.00      0.00
    8   13    4     -3.01      0.00
    8   13    5      3.08      0.00
    8   13    6      0.67      0.00
    8   13    7     -1.12      0.00
    8   13    8      0.40      0.00
    8   13    9      0.87      0.00
    8   13   10      0.53      0.00
    8   13   11     -1.96      0.00
    8   13   12     -0.10      0.00
    8   13   13      1.07      0.00
    8   13   14      0.21      0.00
   -8  -14    4      2.02      0.00
   -8  -14    3     -3.03      0.00
   -8  -14    2      1.47      0.00
   -8  -14    1      1.18      0.00
    8   14    0      1.95      0.00
    8   14    1     -0.28      0.00
    8   14    2     -0.19      0.00
    8   14    3      0.71      0.00
    8   14    4      3.83      0.00
    8   14    5     -3.00      0.00
    8   14    6     -0.46      0.00
    8   14    7      0.09      0.00
    8   14    8      0.76      0.00
    8   14    9     -1.12      0.00
    8   14   10     -0.39      0.00
    8   14   11      1.11      0.00
    8   14   12      0.53      0.00
    8   14   13     -0.79      0.00
   -8  -15    2     -1.35      0.00
   -8  -15    1     -0.70      0.00
    8   15    0     -1.42      0.00
    8   15    1     -0.02      0.00
    8   15    2      0.34      0.00
    8   15    3     -0.22      0.00
    8   15    4     -3.80      0.00
    8   15    5      2.24      0.00
    8   15    6      0.48      0.00
    8   15    7      0.83      0.00
    8   15    8     -1.46      0.00
    8   15    9      0.74      0.00
    8   15   10      0.36      0.00
    8   15   11     -0.20      0.00
    8   15   12     -0.68      0.00
    8   16    0      0.45      0.00
    8   16    1      0.52      0.00
    8   16    2     -0.25      0.00
    8   16    3     -0.20      0.00
    8   16    4      2.68      0.00
    8   16    5     -1.32      0.00
    8   16    6     -0.32      0.00
    8   16    7     -1.15      0.00
    8   16    8      1.41      0.00
    8   16    9     -0.23      0.00
    8   16   10     -0.36      0.00
    8   17    4     -1.47      0.00
    8   17    5      0.67      0.00
    8   17    6      0.36      0.00
    8   17    7      0.98      0.00
   -9   11    4      0.29      0.00
   -9   11    2      0.70      0.00
   -9   11    1     -1.63      0.00
   -9   10    7     -0.11      0.00
   -9   10    6      1.89      0.00
   -9   10    5      1.43      0.00
   -9   10    4     -0.73      0.00
   -9   10    3     -1.83      0.00
   -9   10    2     -0.04      0.00
   -9   10    1      2.34      0.00
   -9   10    0      0.68      0.00
    9  -10    1     -2.64      0.00
    9  -10    2     -0.64      0.00
    9  -10    3      1.03      0.00
   -9    9    9      0.17      0.00
   -9    9    8      0.56      0.00
   -9    9    7      0.11      0.00
   -9    9    6     -2.51      0.00
   -9    9    5     -1.12      0.00
   -9    9    4      1.06      0.00
   -9    9    3      2.40      0.00
   -9    9    2     -0.86      0.00
   -9    9    1     -2.78      0.00
   -9    9    0      0.19      0.00
    9   -9    1      3.91      0.00
    9   -9    2      0.16      0.00
    9   -9    3     -2.29      0.00
    9   -9    4     -0.31      0.00
    9   -9    5      1.53      0.00
   -9    8    9     -0.30      0.00
   -9    8    8     -0.39      0.00
   -9    8    7      0.37      0.00
   -9    8    6      2.48      0.00
   -9    8    5      0.23      0.00
   -9    8    4     -0.90      0.00
   -9    8    3     -1.99      0.00
   -9    8    2      1.69      0.00
   -9    8    1      2.32      0.00
   -9    8    0     -1.43      0.00
    9   -8    1     -4.26      0.00
    9   -8    2      0.89      0.00
    9   -8    3      3.52      0.00
    9   -8    4     -0.23      0.00
    9   -8    5     -2.79      0.00
    9   -8    6      0.25      0.00
    9   -8    7      1.58      0.00
   -9    7   10      0.97      0.00
   -9    7    9      0.54      0.00
   -9    7    8     -0.04      0.00
   -9    7    7     -1.37      0.00
   -9    7    6     -1.73      0.00
   -9    7    5      1.08      0.00
   -9    7    4      0.29      0.00
   -9    7    3      0.64      0.00
   -9    7    2     -1.97      0.00
   -9    7    1     -0.83      0.00
   -9    7    0      2.40      0.00
    9   -7    1      3.32      0.00
    9   -7    2     -1.95      0.00
    9   -7    3     -4.12      0.00
    9   -7    4      0.96      0.00
    9   -7    5      3.64      0.00
    9   -7    6     -0.90      0.00
    9   -7    7     -2.67      0.00
    9   -7    8      0.19      0.00
   -9    6   11      0.52      0.00
   -9    6   10     -1.70      0.00
   -9    6    9     -0.58      0.00
   -9    6    8      0.55      0.00
   -9    6    7      2.18      0.00
   -9    6    6      0.17      0.00
   -9    6    5     -2.34      0.00
   -9    6    4      0.74      0.00
   -9    6    3      1.36      0.00
   -9    6    2      1.31      0.00
   -9    6    1     -1.59      0.00
   -9    6    0     -2.58      0.00
    9   -6    1     -1.17      0.00
    9   -6    2      2.44      0.00
    9   -6    3      3.52      0.00
    9   -6    4     -1.53      0.00
    9   -6    5     -3.50      0.00
    9   -6    6      1.69      0.00
    9   -6    7      3.18      0.00
    9   -6    8     -0.61      0.00
    9   -6    9     -1.06      0.00
   -9    5   11     -0.29      0.00
   -9    5   10      2.22      0.00
   -9    5    9      0.22      0.00
   -9    5    8     -1.04      0.00
   -9    5    7     -2.34      0.00
   -9    5    6      1.73      0.00
   -9    5    5      2.98      0.00
   -9    5    4     -1.84      0.00
   -9    5    3     -3.21      0.00
   -9    5    2      0.27      0.00
   -9    5    1      4.25      0.00
   -9    5    0      1.67      0.00
    9   -5    1     -1.65      0.00
    9   -5    2     -2.06      0.00
    9   -5    3     -1.55      0.00
    9   -5    4      1.58      0.00
    9   -5    5      2.19      0.00
    9   -5    6     -2.55      0.00
    9   -5    7     -2.64      0.00
    9   -5    8      1.00      0.00
    9   -5    9      1.01      0.00
    9   -5   10      1.43      0.00
   -9    4   12      1.02      0.00
   -9    4   11     -0.17      0.00
   -9    4   10     -2.07      0.00
   -9    4    9      0.61      0.00
   -9    4    8      1.14      0.00
   -9    4    7      1.51      0.00
   -9    4    6     -3.25      0.00
   -9    4    5     -2.55      0.00
   -9    4    4      2.70      0.00
   -9    4    3      4.11      0.00
   -9    4    2     -2.12      0.00
   -9    4    1     -6.10      0.00
   -9    4    0      0.08      0.00
    9   -4    1      4.05      0.00
    9   -4    2      0.83      0.00
    9   -4    3     -1.11      0.00
    9   -4    4     -0.75      0.00
    9   -4    5     -0.06      0.00
    9   -4    6      3.19      0.00
    9   -4    7      0.96      0.00
    9   -4    8     -1.17      0.00
    9   -4    9     -0.21      0.00
    9   -4   10     -1.20      0.00
    9   -4   11      1.30      0.00
   -9    3   12     -0.69      0.00
   -9    3   11      0.76      0.00
   -9    3   10      1.45      0.00
   -9    3    9     -1.63      0.00
   -9    3    8     -0.82      0.00
   -9    3    7     -0.08      0.00
   -9    3    6      3.65      0.00
   -9    3    5      1.15      0.00
   -9    3    4     -3.05      0.00
   -9    3    3     -3.36      0.00
   -9    3    2      3.52      0.00
   -9    3    1      6.37      0.00
   -9    3    0     -2.17      0.00
    9   -3    1     -5.36      0.00
    9   -3    2      0.77      0.00
    9   -3    3      3.66      0.00
    9   -3    4     -0.47      0.00
    9   -3    5     -2.15      0.00
    9   -3    6     -3.68      0.00
    9   -3    7      1.17      0.00
    9   -3    8      1.16      0.00
    9   -3    9     -1.08      0.00
    9   -3   10      0.69      0.00
    9   -3   11     -0.99      0.00
    9   -3   12      0.15      0.00
   -9    2   12      0.35      0.00
   -9    2   11     -1.19      0.00
   -9    2   10     -0.46      0.00
   -9    2    9      2.46      0.00
   -9    2    8     -0.09      0.00
   -9    2    7     -1.63      0.00
   -9    2    6     -2.72      0.00
   -9    2    5      0.94      0.00
   -9    2    4      2.91      0.00
   -9    2    3      0.94      0.00
   -9    2    2     -3.87      0.00
   -9    2    1     -4.91      0.00
   -9    2    0      3.69      0.00
    9   -2    1      4.95      0.00
    9   -2    2     -2.15      0.00
    9   -2    3     -4.72      0.00
    9   -2    4      1.64      0.00
    9   -2    5      3.39      0.00
    9   -2    6      3.70      0.00
    9   -2    7     -3.00      0.00
    9   -2    8     -0.95      0.00
    9   -2    9      2.43      0.00
    9   -2   10     -0.15      0.00
    9   -2   11      0.21      0.00
    9   -2   12     -0.13      0.00
   -9    1   12     -0.03      0.00
   -9    1   11      1.52      0.00
   -9    1   10     -0.65      0.00
   -9    1    9     -2.85      0.00
   -9    1    8      1.35      0.00
[truncated: 1,403,158 more chars]
